# Supplementary material for: Viral evasion of the integrated stress response through antagonism of eIF2-P binding to eIF2B
Source: Nat Commun. 2021 Dec 7;12:7103. doi: 10.1038/s41467-021-26164-4 (PMC8651678; doi:10.1038/s41467-021-26164-4)
Supplement: Supplementary file 4 — Source Data [file 41467_2021_26164_MOESM4_ESM.xlsx]

## Sheet: fig 1b
ATF4 (mNeonGreen RFU) data
[thapsigargin] (M)	Empty Vector			NSs::FLAG			FLAG::NSs
-6.69897	514	494	455	275	249	240	556	504	473
-7	523	495	451	278	243	233	554	507	486
-7.30103	509	503	462	270	243	231	551	528	498
-7.60206	495	497	462	264	238	226	553	506	494
-7.90309	432	476	440	253	232	210	495	494	466
-8.20412	326	357	324	235	209	188	394	393	367
-8.50515	238	241	241	229	198	179	264	273	278
-8.80618	230	204	189	231	197	175	242	216	202
-9.10721	232	199	185	230	194	176	244	214	194
-100	224	199	171	233	197	179	245	208	194
General Translation (mScarlet-I RFU) data
[thapsigargin] (M)	Empty Vector			NSs::FLAG			FLAG::NSs
-6.69897	398	425	415	628	690	729	385	390	398
-7	411	437	420	641	699	709	399	402	395
-7.30103	420	472	446	643	707	718	407	442	424
-7.60206	445	495	483	638	720	736	437	451	445
-7.90309	512	544	525	684	738	770	489	497	472
-8.20412	558	636	611	657	754	777	541	566	563
-8.50515	570	694	651	626	745	770	605	609	613
-8.80618	553	720	696	647	756	791	587	636	640
-9.10721	575	729	703	638	756	777	609	641	676
-100	561	738	663	653	799	796	607	645	696

## Sheet: fig 1c
ATF4 (mNeonGreen RFU) data
[oligomycin] (M)	Empty Vector			NSs::FLAG			FLAG::NSs
-100	173	194	197	189	195	200	197	213	215
-6.90849	320	354	380	222	259	272	353	432	414
-7.38561	311	364	387	215	249	263	347	420	416
-7.86273	319	367	379	212	248	253	349	416	409
-8.33985	236	365	386	193	228	239	254	396	393
-8.81697	178	268	261	184	200	197	197	278	246
-9.29409	175	193	200	189	195	197	198	214	217
-9.77121	175	191	202	187	197	194	197	218	217
General Translation (mScarlet-I RFU) data
[oligomycin] (M)	Empty Vector			NSs::FLAG			FLAG::NSs
-100	707	782	796	804	818	859	701	694	671
-6.90849	515	474	500	758	738	787	501	491	462
-7.38561	503	498	518	738	694	749	517	503	469
-7.86273	528	492	520	758	738	787	538	517	472
-8.33985	669	564	575	768	745	796	655	551	525
-8.81697	727	657	733	801	821	849	714	671	613
-9.29409	709	780	818	809	841	857	725	716	669
-9.77121	745	756	809	818	865	883	703	711	653

## Sheet: fig 1d
ATF4 (mNeonGreen RFU) data
[methionine sulfoximine] (M)	Empty Vector			NSs::FLAG			FLAG::NSs
-100	233	176	170	213	179	168	276	205	194
-3.10721	420	372	374	159	275	267	376	428	417
-3.70927	453	380	380	160	273	269	398	402	393
-4.31133	449	350	350	199	240	235	405	382	364
-4.91339	330	252	257	219	204	189	359	278	255
-5.51545	271	183	187	228	179	178	305	213	203
-6.11751	276	177	178	219	186	173	277	205	200
-6.71957	260	175	174	212	183	174	283	207	200
-7.32163	276	175	173	222	185	174	277	207	193
General Translation (mScarlet-I RFU) data
[methionine sulfoximine] (M)	Empty Vector			NSs::FLAG			FLAG::NSs
-100	615	667	665	636	754	742	534	645	638
-3.10721	375	460	470	353	585	585	304	489	494
-3.70927	392	514	510	373	605	611	314	497	515
-4.31133	479	534	521	497	632	645	372	523	531
-4.91339	547	609	618	602	747	718	491	626	582
-5.51545	630	636	618	665	692	707	521	602	604
-6.11751	587	645	657	640	745	731	483	632	628
-6.71957	647	661	622	667	749	720	517	617	618
-7.32163	593	659	647	680	784	761	503	636	617

## Sheet: fig 2a
mL	mAU
0.002	-0.0045338
0.005	-0.0162146
0.007	-0.0289072
0.01	-0.0465294
0.013	-0.071564
0.016	-0.0989492
0.018	-0.125457
0.021	-0.151979
0.024	-0.177845
0.026	-0.201449
0.029	-0.218673
0.032	-0.236741
0.035	-0.255476
0.037	-0.27232
0.04	-0.285426
0.043	-0.289932
0.045	-0.294905
0.048	-0.300098
0.051	-0.300975
0.053	-0.300634
0.056	-0.301733
0.059	-0.301371
0.062	-0.299
0.064	-0.296088
0.067	-0.290145
0.07	-0.283314
0.072	-0.275847
0.075	-0.265461
0.078	-0.252144
0.081	-0.24207
0.083	-0.232553
0.086	-0.224289
0.089	-0.220684
0.091	-0.218032
0.094	-0.21608
0.097	-0.214163
0.1	-0.212277
0.102	-0.212638
0.105	-0.215916
0.108	-0.224947
0.11	-0.233483
0.113	-0.239792
0.116	-0.237784
0.119	-0.233775
0.121	-0.23306
0.124	-0.23011
0.127	-0.225926
0.129	-0.221204
0.132	-0.217761
0.135	-0.215047
0.138	-0.20935
0.14	-0.2016
0.143	-0.192197
0.146	-0.191597
0.148	-0.191001
0.151	-0.184479
0.154	-0.180505
0.157	-0.177769
0.159	-0.173869
0.162	-0.165706
0.165	-0.155723
0.167	-0.138969
0.17	-0.118717
0.173	-0.0777513
0.175	-0.0134549
0.178	0.10207
0.181	0.251105
0.184	0.430928
0.186	0.629398
0.189	0.82919
0.192	1.03026
0.194	1.22315
0.197	1.39821
0.2	1.55108
0.203	1.67376
0.205	1.75179
0.208	1.77933
0.211	1.75415
0.213	1.6945
0.216	1.61484
0.219	1.51915
0.222	1.41189
0.224	1.3046
0.227	1.19923
0.23	1.10465
0.232	1.01251
0.235	0.922817
0.238	0.839546
0.241	0.767419
0.243	0.694898
0.246	0.626991
0.249	0.568536
0.251	0.515454
0.254	0.473189
0.257	0.43198
0.26	0.395127
0.262	0.362469
0.265	0.329313
0.268	0.299133
0.27	0.277457
0.273	0.245686
0.276	0.21808
0.279	0.195183
0.281	0.173028
0.284	0.152412
0.287	0.133443
0.289	0.117155
0.292	0.105625
0.295	0.0946279
0.298	0.0799876
0.3	0.0687914
0.303	0.0633463
0.306	0.0561126
0.308	0.0484701
0.311	0.0413401
0.314	0.032276
0.316	0.0230044
0.319	0.0129142
0.322	0.00597724
0.325	0.00189176
0.327	-0.0038497
0.33	-0.0113873
0.333	-0.017233
0.335	-0.0233794
0.338	-0.0362604
0.341	-0.0449321
0.344	-0.0516086
0.346	-0.0565178
0.349	-0.0635015
0.352	-0.074171
0.354	-0.0840446
0.357	-0.0922593
0.36	-0.0996595
0.363	-0.106844
0.365	-0.110124
0.368	-0.110096
0.371	-0.110396
0.373	-0.111259
0.376	-0.114152
0.379	-0.114932
0.382	-0.113584
0.384	-0.112199
0.387	-0.10997
0.39	-0.108438
0.392	-0.108853
0.395	-0.110643
0.398	-0.112066
0.401	-0.113434
0.403	-0.111644
0.406	-0.109613
0.409	-0.106252
0.411	-0.105355
0.414	-0.107044
0.417	-0.108323
0.42	-0.107112
0.422	-0.10508
0.425	-0.108279
0.428	-0.109162
0.43	-0.106389
0.433	-0.107699
0.436	-0.112119
0.438	-0.116235
0.441	-0.116653
0.444	-0.118257
0.447	-0.11801
0.449	-0.118954
0.452	-0.120602
0.455	-0.11917
0.457	-0.121597
0.46	-0.124183
0.463	-0.122743
0.466	-0.119864
0.468	-0.121258
0.471	-0.120655
0.474	-0.120067
0.476	-0.122653
0.479	-0.122823
0.482	-0.119963
0.485	-0.115388
0.487	-0.111114
0.49	-0.116712
0.493	-0.124543
0.495	-0.127847
0.498	-0.129007
0.501	-0.130708
0.504	-0.134234
0.506	-0.136419
0.509	-0.137009
0.512	-0.13784
0.514	-0.139749
0.517	-0.140771
0.52	-0.13664
0.523	-0.135008
0.525	-0.135142
0.528	-0.134472
0.531	-0.133511
0.533	-0.134242
0.536	-0.137726
0.539	-0.140734
0.542	-0.143729
0.544	-0.145363
0.547	-0.146926
0.55	-0.14956
0.552	-0.153496
0.555	-0.160657
0.558	-0.167231
0.56	-0.170153
0.563	-0.167287
0.566	-0.165092
0.569	-0.167313
0.571	-0.169585
0.574	-0.169602
0.577	-0.173377
0.579	-0.176508
0.582	-0.175912
0.585	-0.174586
0.588	-0.174939
0.59	-0.176737
0.593	-0.180276
0.596	-0.180913
0.598	-0.17887
0.601	-0.178198
0.604	-0.175547
0.607	-0.16806
0.609	-0.163421
0.612	-0.164155
0.615	-0.163506
0.617	-0.161069
0.62	-0.155475
0.623	-0.152487
0.626	-0.151043
0.628	-0.148875
0.631	-0.149542
0.634	-0.153488
0.636	-0.157365
0.639	-0.159781
0.642	-0.159545
0.645	-0.160777
0.647	-0.165117
0.65	-0.167769
0.653	-0.167582
0.655	-0.168541
0.658	-0.169368
0.661	-0.16817
0.664	-0.163574
0.666	-0.159616
0.669	-0.158787
0.672	-0.158893
0.674	-0.158043
0.677	-0.157625
0.68	-0.159333
0.683	-0.158279
0.685	-0.156085
0.688	-0.155196
0.691	-0.156707
0.693	-0.162096
0.696	-0.165658
0.699	-0.166139
0.701	-0.165218
0.704	-0.162671
0.707	-0.157459
0.71	-0.157499
0.712	-0.164989
0.715	-0.168884
0.718	-0.168725
0.72	-0.166737
0.723	-0.162814
0.726	-0.159914
0.729	-0.158301
0.731	-0.15798
0.734	-0.157842
0.737	-0.156842
0.739	-0.151077
0.742	-0.142399
0.745	-0.140552
0.748	-0.142212
0.75	-0.14052
0.753	-0.137171
0.756	-0.135781
0.758	-0.132391
0.761	-0.130108
0.764	-0.129952
0.767	-0.131665
0.769	-0.134577
0.772	-0.137408
0.775	-0.136067
0.777	-0.131537
0.78	-0.133746
0.783	-0.13451
0.786	-0.130449
0.788	-0.12527
0.791	-0.119864
0.794	-0.114485
0.796	-0.110019
0.799	-0.107335
0.802	-0.105627
0.805	-0.105922
0.807	-0.106534
0.81	-0.10572
0.813	-0.10699
0.815	-0.108566
0.818	-0.108752
0.821	-0.108838
0.823	-0.110922
0.826	-0.113463
0.829	-0.114601
0.832	-0.11567
0.834	-0.117382
0.837	-0.114046
0.84	-0.107722
0.842	-0.106551
0.845	-0.108477
0.848	-0.110738
0.851	-0.112757
0.853	-0.111875
0.856	-0.109909
0.859	-0.108794
0.861	-0.106397
0.864	-0.100914
0.867	-0.100917
0.87	-0.101095
0.872	-0.0979286
0.875	-0.0956976
0.878	-0.0968703
0.88	-0.0982223
0.883	-0.0995064
0.886	-0.100161
0.889	-0.0978881
0.891	-0.0956655
0.894	-0.0986343
0.897	-0.101017
0.899	-0.103386
0.902	-0.105608
0.905	-0.105282
0.908	-0.102477
0.91	-0.0989883
0.913	-0.0950065
0.916	-0.0916133
0.918	-0.0907083
0.921	-0.0914677
0.924	-0.0928486
0.927	-0.0945201
0.929	-0.094901
0.932	-0.0929846
0.935	-0.0888045
0.937	-0.0909481
0.94	-0.0956734
0.943	-0.0977439
0.946	-0.0983982
0.948	-0.0997274
0.951	-0.105747
0.954	-0.109182
0.956	-0.109223
0.959	-0.108113
0.962	-0.110154
0.964	-0.112702
0.967	-0.112452
0.97	-0.113953
0.973	-0.116169
0.975	-0.121107
0.978	-0.125236
0.981	-0.121034
0.983	-0.120152
0.986	-0.12441
0.989	-0.128554
0.992	-0.130674
0.994	-0.130614
0.997	-0.128114
1	-0.124918
1.002	-0.121119
1.005	-0.11693
1.008	-0.11694
1.011	-0.119754
1.013	-0.121361
1.016	-0.119236
1.019	-0.119017
1.021	-0.120723
1.024	-0.124804
1.027	-0.129972
1.03	-0.134156
1.032	-0.139445
1.035	-0.142736
1.038	-0.141431
1.04	-0.138267
1.043	-0.137623
1.046	-0.140114
1.049	-0.142671
1.051	-0.143438
1.054	-0.14186
1.057	-0.139975
1.059	-0.141496
1.062	-0.14338
1.065	-0.145187
1.068	-0.147602
1.07	-0.148488
1.073	-0.14699
1.076	-0.145213
1.078	-0.147462
1.081	-0.150181
1.084	-0.151922
1.086	-0.152974
1.089	-0.153343
1.092	-0.155181
1.095	-0.156975
1.097	-0.159582
1.1	-0.163987
1.103	-0.169481
1.105	-0.172441
1.108	-0.172137
1.111	-0.173899
1.114	-0.177014
1.116	-0.181214
1.119	-0.183329
1.122	-0.182921
1.124	-0.184981
1.127	-0.188696
1.13	-0.191401
1.133	-0.194395
1.135	-0.198673
1.138	-0.203416
1.141	-0.207556
1.143	-0.210229
1.146	-0.212373
1.149	-0.215333
1.152	-0.217652
1.154	-0.21653
1.157	-0.21532
1.16	-0.218533
1.162	-0.221822
1.165	-0.220837
1.168	-0.22018
1.171	-0.220794
1.173	-0.221037
1.176	-0.22053
1.179	-0.221251
1.181	-0.224712
1.184	-0.226772
1.187	-0.223407
1.19	-0.216276
1.192	-0.212651
1.195	-0.213018
1.198	-0.213815
1.2	-0.217258
1.203	-0.220957
1.206	-0.223501
1.208	-0.229607
1.211	-0.234221
1.214	-0.236278
1.217	-0.244652
1.219	-0.252183
1.222	-0.258022
1.225	-0.261632
1.227	-0.26229
1.23	-0.263128
1.233	-0.265923
1.236	-0.268529
1.238	-0.270479
1.241	-0.276003
1.244	-0.278402
1.246	-0.277402
1.249	-0.275769
1.252	-0.275367
1.255	-0.278033
1.257	-0.279482
1.26	-0.278119
1.263	-0.276638
1.265	-0.271379
1.268	-0.264842
1.271	-0.2619
1.274	-0.263925
1.276	-0.266843
1.279	-0.269588
1.282	-0.270371
1.284	-0.271615
1.287	-0.273725
1.29	-0.273666
1.293	-0.272584
1.295	-0.278183
1.298	-0.283756
1.301	-0.288737
1.303	-0.29261
1.306	-0.294872
1.309	-0.291241
1.312	-0.288158
1.314	-0.28747
1.317	-0.288588
1.32	-0.291736
1.322	-0.295109
1.325	-0.296355
1.328	-0.297117
1.331	-0.29895
1.333	-0.301139
1.336	-0.306142
1.339	-0.315327
1.341	-0.323523
1.344	-0.329892
1.347	-0.33526
1.349	-0.341453
1.352	-0.347979
1.355	-0.354007
1.358	-0.358837
1.36	-0.357603
1.363	-0.357323
1.366	-0.359831
1.368	-0.359134
1.371	-0.357633
1.374	-0.357475
1.377	-0.354449
1.379	-0.350956
1.382	-0.351339
1.385	-0.351584
1.387	-0.351409
1.39	-0.351341
1.393	-0.349069
1.396	-0.347325
1.398	-0.348782
1.401	-0.351762
1.404	-0.355602
1.406	-0.360591
1.409	-0.362001
1.412	-0.35917
1.415	-0.359328
1.417	-0.361876
1.42	-0.366494
1.423	-0.370981
1.425	-0.374254
1.428	-0.376534
1.431	-0.37759
1.434	-0.376214
1.436	-0.376238
1.439	-0.376845
1.442	-0.376725
1.444	-0.38137
1.447	-0.385956
1.45	-0.390474
1.453	-0.393058
1.455	-0.393772
1.458	-0.393386
1.461	-0.394696
1.463	-0.397123
1.466	-0.400317
1.469	-0.405056
1.471	-0.405338
1.474	-0.400002
1.477	-0.393763
1.48	-0.390076
1.482	-0.389319
1.485	-0.389676
1.488	-0.388966
1.49	-0.388823
1.493	-0.390985
1.496	-0.394167
1.499	-0.396724
1.501	-0.398855
1.504	-0.405614
1.507	-0.413243
1.509	-0.418735
1.512	-0.421867
1.515	-0.42368
1.518	-0.427044
1.52	-0.427903
1.523	-0.427314
1.526	-0.428497
1.528	-0.432726
1.531	-0.438838
1.534	-0.441495
1.537	-0.442155
1.539	-0.440527
1.542	-0.439674
1.545	-0.440412
1.547	-0.441936
1.55	-0.444433
1.553	-0.447183
1.556	-0.447229
1.558	-0.443158
1.561	-0.437832
1.564	-0.434415
1.566	-0.435036
1.569	-0.440185
1.572	-0.448027
1.575	-0.454357
1.577	-0.45912
1.58	-0.462573
1.583	-0.464186
1.585	-0.466929
1.588	-0.470805
1.591	-0.473934
1.594	-0.476145
1.596	-0.47349
1.599	-0.470084
1.602	-0.469304
1.604	-0.466769
1.607	-0.463509
1.61	-0.463171
1.612	-0.46384
1.615	-0.46534
1.618	-0.467237
1.621	-0.469166
1.623	-0.472694
1.626	-0.478493
1.629	-0.482169
1.631	-0.484417
1.634	-0.490399
1.637	-0.497339
1.64	-0.499597
1.642	-0.500114
1.645	-0.502515
1.648	-0.505451
1.65	-0.505884
1.653	-0.502883
1.656	-0.501307
1.659	-0.501733
1.661	-0.503267
1.664	-0.504092
1.667	-0.502536
1.669	-0.503123
1.672	-0.503535
1.675	-0.501918
1.678	-0.502281
1.68	-0.505893
1.683	-0.511934
1.686	-0.514385
1.688	-0.511692
1.691	-0.50755
1.694	-0.505289
1.697	-0.505382
1.699	-0.506677
1.702	-0.510696
1.705	-0.511189
1.707	-0.50782
1.71	-0.512383
1.713	-0.516883
1.716	-0.520152
1.718	-0.52352
1.721	-0.524325
1.724	-0.526136
1.726	-0.528612
1.729	-0.529822
1.732	-0.526495
1.734	-0.527287
1.737	-0.528023
1.74	-0.524216
1.743	-0.521506
1.745	-0.518336
1.748	-0.520743
1.751	-0.523525
1.753	-0.525824
1.756	-0.528418
1.759	-0.532005
1.762	-0.535432
1.764	-0.536254
1.767	-0.535879
1.77	-0.534963
1.772	-0.535105
1.775	-0.541236
1.778	-0.547784
1.781	-0.550856
1.783	-0.550327
1.786	-0.547598
1.789	-0.543891
1.791	-0.543073
1.794	-0.542932
1.797	-0.545689
1.8	-0.549662
1.802	-0.553145
1.805	-0.551728
1.808	-0.549233
1.81	-0.547015
1.813	-0.547209
1.816	-0.549722
1.819	-0.555719
1.821	-0.563428
1.824	-0.570566
1.827	-0.572785
1.829	-0.572343
1.832	-0.574604
1.835	-0.578293
1.838	-0.581497
1.84	-0.581148
1.843	-0.578725
1.846	-0.580831
1.848	-0.580223
1.851	-0.579779
1.854	-0.576017
1.856	-0.574592
1.859	-0.577008
1.862	-0.573244
1.865	-0.569828
1.867	-0.572091
1.87	-0.57855
1.873	-0.583329
1.875	-0.581047
1.878	-0.575898
1.881	-0.575811
1.884	-0.581844
1.886	-0.584718
1.889	-0.581516
1.892	-0.582097
1.894	-0.584781
1.897	-0.582932
1.9	-0.581087
1.903	-0.58156
1.905	-0.586029
1.908	-0.589363
1.911	-0.588872
1.913	-0.587065
1.916	-0.585342
1.919	-0.584785
1.922	-0.584932
1.924	-0.589307
1.927	-0.593186
1.93	-0.595586
1.932	-0.596394
1.935	-0.597259
1.938	-0.599378
1.941	-0.601516
1.943	-0.604526
1.946	-0.609177
1.949	-0.615021
1.951	-0.61573
1.954	-0.610998
1.957	-0.609963
1.96	-0.61171
1.962	-0.613235
1.965	-0.613151
1.968	-0.612081
1.97	-0.610962
1.973	-0.609012
1.976	-0.609521
1.979	-0.612417
1.981	-0.614686
1.984	-0.619108
1.987	-0.622424
1.989	-0.62166
1.992	-0.621823
1.995	-0.623774
1.997	-0.622437
2	-0.62233
2.003	-0.625169
2.006	-0.623531
2.008	-0.621898
2.011	-0.626519
2.014	-0.625701
2.016	-0.623946
2.019	-0.628426
2.022	-0.631459
2.025	-0.632094
2.027	-0.636342
2.03	-0.638667
2.033	-0.638781
2.035	-0.641985
2.038	-0.645224
2.041	-0.64176
2.044	-0.640166
2.046	-0.640168
2.049	-0.639081
2.052	-0.641822
2.054	-0.644415
2.057	-0.646629
2.06	-0.649972
2.063	-0.651102
2.065	-0.649887
2.068	-0.648954
2.071	-0.649914
2.073	-0.651196
2.076	-0.653315
2.079	-0.650412
2.082	-0.649265
2.084	-0.653235
2.087	-0.656048
2.09	-0.655886
2.092	-0.65926
2.095	-0.666145
2.098	-0.670855
2.101	-0.674428
2.103	-0.674767
2.106	-0.676973
2.109	-0.679999
2.111	-0.680825
2.114	-0.677046
2.117	-0.672033
2.119	-0.67116
2.122	-0.667464
2.125	-0.660856
2.128	-0.658345
2.13	-0.66086
2.133	-0.666661
2.136	-0.667713
2.138	-0.664748
2.141	-0.664076
2.144	-0.666298
2.147	-0.669379
2.149	-0.668727
2.152	-0.66808
2.155	-0.673073
2.157	-0.677142
2.16	-0.678752
2.163	-0.677779
2.166	-0.678075
2.168	-0.677408
2.171	-0.675946
2.174	-0.675617
2.176	-0.679936
2.179	-0.686999
2.182	-0.688742
2.185	-0.683809
2.187	-0.68022
2.19	-0.680692
2.193	-0.683627
2.195	-0.687445
2.198	-0.694918
2.201	-0.701612
2.204	-0.706841
2.206	-0.708766
2.209	-0.711839
2.212	-0.714275
2.214	-0.716255
2.217	-0.71626
2.22	-0.712606
2.223	-0.71047
2.225	-0.711272
2.228	-0.711271
2.231	-0.709158
2.233	-0.704011
2.236	-0.699819
2.239	-0.699363
2.242	-0.699378
2.244	-0.700062
2.247	-0.70288
2.25	-0.705255
2.252	-0.706588
2.255	-0.704195
2.258	-0.703742
2.26	-0.70601
2.263	-0.709055
2.266	-0.709546
2.269	-0.707812
2.271	-0.709882
2.274	-0.714216
2.277	-0.718228
2.279	-0.722504
2.282	-0.728603
2.285	-0.736202
2.288	-0.742346
2.29	-0.746787
2.293	-0.752929
2.296	-0.759891
2.298	-0.764816
2.301	-0.767853
2.304	-0.770523
2.307	-0.772546
2.309	-0.771431
2.312	-0.766243
2.315	-0.764845
2.317	-0.765723
2.32	-0.761179
2.323	-0.757171
2.326	-0.757084
2.328	-0.761472
2.331	-0.764965
2.334	-0.765553
2.336	-0.765502
2.339	-0.76667
2.342	-0.767755
2.345	-0.76284
2.347	-0.760554
2.35	-0.764425
2.353	-0.764906
2.355	-0.762449
2.358	-0.758457
2.361	-0.754954
2.364	-0.752339
2.366	-0.752232
2.369	-0.75573
2.372	-0.762525
2.374	-0.7673
2.377	-0.768349
2.38	-0.769517
2.382	-0.769907
2.385	-0.76778
2.388	-0.764978
2.391	-0.762296
2.393	-0.764451
2.396	-0.766056
2.399	-0.766214
2.401	-0.764193
2.404	-0.762795
2.407	-0.76067
2.41	-0.758689
2.412	-0.760661
2.415	-0.766476
2.418	-0.772803
2.42	-0.775929
2.423	-0.775679
2.426	-0.774959
2.429	-0.771909
2.431	-0.769447
2.434	-0.772374
2.437	-0.777899
2.439	-0.779637
2.442	-0.777731
2.445	-0.774705
2.448	-0.77349
2.45	-0.773204
2.453	-0.77277
2.456	-0.775009
2.458	-0.778578
2.461	-0.779714
2.464	-0.781899
2.467	-0.786164
2.469	-0.788805
2.472	-0.792617
2.475	-0.794705
2.477	-0.794364
2.48	-0.796299
2.483	-0.798015
2.486	-0.795448
2.488	-0.795089
2.491	-0.79733
2.494	-0.792485
2.496	-0.78689
2.499	-0.786508
2.502	-0.786004
2.504	-0.786985
2.507	-0.7913
2.51	-0.793957
2.513	-0.794277
2.515	-0.795148
2.518	-0.793279
2.521	-0.789034
2.523	-0.792371
2.526	-0.800256
2.529	-0.806148
2.532	-0.810121
2.534	-0.810574
2.537	-0.809894
2.54	-0.809979
2.542	-0.80895
2.545	-0.81068
2.548	-0.814901
2.551	-0.819058
2.553	-0.816982
2.556	-0.808475
2.559	-0.804774
2.561	-0.804838
2.564	-0.802971
2.567	-0.800009
2.57	-0.798927
2.572	-0.798968
2.575	-0.797595
2.578	-0.797153
2.58	-0.795132
2.583	-0.796569
2.586	-0.803808
2.589	-0.806155
2.591	-0.808763
2.594	-0.81367
2.597	-0.815089
2.599	-0.812923
2.602	-0.813394
2.605	-0.813372
2.608	-0.81506
2.61	-0.818063
2.613	-0.818764
2.616	-0.814709
2.618	-0.811182
2.621	-0.808071
2.624	-0.803639
2.627	-0.800578
2.629	-0.798694
2.632	-0.799523
2.635	-0.800688
2.637	-0.798232
2.64	-0.795508
2.643	-0.792441
2.645	-0.79078
2.648	-0.788126
2.651	-0.783276
2.654	-0.782032
2.656	-0.783396
2.659	-0.785435
2.662	-0.781136
2.664	-0.773674
2.667	-0.768763
2.67	-0.76606
2.673	-0.764154
2.675	-0.761877
2.678	-0.761361
2.681	-0.764213
2.683	-0.76622
2.686	-0.769838
2.689	-0.772905
2.692	-0.77848
2.694	-0.785745
2.697	-0.787681
2.7	-0.786941
2.702	-0.787381
2.705	-0.789416
2.708	-0.792526
2.711	-0.79548
2.713	-0.795507
2.716	-0.791343
2.719	-0.78674
2.721	-0.780715
2.724	-0.776599
2.727	-0.776439
2.73	-0.776436
2.732	-0.776455
2.735	-0.775014
2.738	-0.770801
2.74	-0.767368
2.743	-0.767423
2.746	-0.767656
2.749	-0.770774
2.751	-0.776189
2.754	-0.779517
2.757	-0.784122
2.759	-0.789795
2.762	-0.791214
2.765	-0.79053
2.767	-0.791492
2.77	-0.790761
2.773	-0.790603
2.776	-0.79209
2.778	-0.792207
2.781	-0.790222
2.784	-0.787719
2.786	-0.78507
2.789	-0.781791
2.792	-0.781099
2.795	-0.782092
2.797	-0.785186
2.8	-0.788314
2.803	-0.783624
2.805	-0.780161
2.808	-0.780428
2.811	-0.778167
2.814	-0.775349
2.816	-0.775876
2.819	-0.776106
2.822	-0.775769
2.824	-0.77707
2.827	-0.774717
2.83	-0.772478
2.833	-0.775277
2.835	-0.774731
2.838	-0.773169
2.841	-0.776058
2.843	-0.778365
2.846	-0.776998
2.849	-0.777766
2.852	-0.777767
2.854	-0.773401
2.857	-0.770096
2.86	-0.768374
2.862	-0.768597
2.865	-0.769417
2.868	-0.768093
2.871	-0.764922
2.873	-0.762374
2.876	-0.761008
2.879	-0.760135
2.881	-0.760143
2.884	-0.76076
2.887	-0.760688
2.89	-0.761241
2.892	-0.758778
2.895	-0.753591
2.898	-0.75459
2.9	-0.757253
2.903	-0.754995
2.906	-0.754756
2.908	-0.755881
2.911	-0.754683
2.914	-0.754806
2.917	-0.755631
2.919	-0.755191
2.922	-0.758093
2.925	-0.762882
2.927	-0.760654
2.93	-0.757007
2.933	-0.756607
2.936	-0.752906
2.938	-0.747684
2.941	-0.746029
2.944	-0.745459
2.946	-0.745868
2.949	-0.745411
2.952	-0.742447
2.955	-0.738621
2.957	-0.738337
2.96	-0.742026
2.963	-0.745163
2.965	-0.748699
2.968	-0.751838
2.971	-0.752706
2.974	-0.751805
2.976	-0.750558
2.979	-0.752743
2.982	-0.758251
2.984	-0.761225
2.987	-0.760256
2.99	-0.756392
2.993	-0.753097
2.995	-0.750864
2.998	-0.747636
3.001	-0.744351
3.003	-0.741321
3.006	-0.738813
3.009	-0.736431
3.012	-0.732102
3.014	-0.73115
3.017	-0.730347
3.02	-0.732816
3.022	-0.73583
3.025	-0.737025
3.028	-0.739704
3.03	-0.743289
3.033	-0.743697
3.036	-0.74172
3.039	-0.740447
3.041	-0.740114
3.044	-0.742398
3.047	-0.747013
3.049	-0.748145
3.052	-0.749692
3.055	-0.752309
3.058	-0.753993
3.06	-0.756027
3.063	-0.759884
3.066	-0.762401
3.068	-0.761833
3.071	-0.762243
3.074	-0.76249
3.077	-0.75804
3.079	-0.751005
3.082	-0.742605
3.085	-0.738621
3.087	-0.736491
3.09	-0.735604
3.093	-0.733539
3.096	-0.731587
3.098	-0.731606
3.101	-0.728784
3.104	-0.728948
3.106	-0.732187
3.109	-0.737522
3.112	-0.746665
3.115	-0.751303
3.117	-0.752404
3.12	-0.75107
3.123	-0.750548
3.125	-0.750158
3.128	-0.750266
3.131	-0.7486
3.134	-0.744426
3.136	-0.744879
3.139	-0.745655
3.142	-0.739929
3.144	-0.737338
3.147	-0.739366
3.15	-0.73803
3.152	-0.735392
3.155	-0.731745
3.158	-0.728015
3.161	-0.725641
3.163	-0.724972
3.166	-0.719456
3.169	-0.712339
3.171	-0.71143
3.174	-0.707917
3.177	-0.701835
3.18	-0.699882
3.182	-0.700129
3.185	-0.704462
3.188	-0.705625
3.19	-0.702732
3.193	-0.69918
3.196	-0.697534
3.199	-0.697972
3.201	-0.698638
3.204	-0.699546
3.207	-0.698823
3.209	-0.699333
3.212	-0.700394
3.215	-0.69875
3.218	-0.699163
3.22	-0.699308
3.223	-0.700176
3.226	-0.700713
3.228	-0.699364
3.231	-0.696218
3.234	-0.693013
3.237	-0.693656
3.239	-0.693942
3.242	-0.696101
3.245	-0.700377
3.247	-0.706655
3.25	-0.709157
3.253	-0.709636
3.256	-0.71026
3.258	-0.711419
3.261	-0.714552
3.264	-0.720043
3.266	-0.723139
3.269	-0.721014
3.272	-0.717856
3.275	-0.713731
3.277	-0.709818
3.28	-0.706157
3.283	-0.701287
3.285	-0.699903
3.288	-0.698659
3.291	-0.695975
3.293	-0.691553
3.296	-0.689913
3.299	-0.687557
3.302	-0.683612
3.304	-0.680954
3.307	-0.678901
3.31	-0.681063
3.312	-0.685403
3.315	-0.688994
3.318	-0.691816
3.321	-0.690048
3.323	-0.687452
3.326	-0.686057
3.329	-0.68634
3.331	-0.684395
3.334	-0.681047
3.337	-0.67934
3.34	-0.676251
3.342	-0.672189
3.345	-0.667526
3.348	-0.664981
3.35	-0.664557
3.353	-0.66482
3.356	-0.66562
3.359	-0.664409
3.361	-0.663572
3.364	-0.664247
3.367	-0.662751
3.369	-0.659138
3.372	-0.656445
3.375	-0.654181
3.378	-0.652701
3.38	-0.65091
3.383	-0.647832
3.386	-0.644472
3.388	-0.644827
3.391	-0.645077
3.394	-0.644656
3.397	-0.647024
3.399	-0.650398
3.402	-0.6487
3.405	-0.646843
3.407	-0.647371
3.41	-0.648048
3.413	-0.648946
3.415	-0.650913
3.418	-0.65071
3.421	-0.648805
3.424	-0.648705
3.426	-0.647102
3.429	-0.643328
3.432	-0.641918
3.434	-0.6395
3.437	-0.635325
3.44	-0.63168
3.443	-0.627945
3.445	-0.625389
3.448	-0.625203
3.451	-0.622829
3.453	-0.621369
3.456	-0.622666
3.459	-0.621777
3.462	-0.619909
3.464	-0.618883
3.467	-0.617462
3.47	-0.616922
3.472	-0.618539
3.475	-0.618059
3.478	-0.619884
3.481	-0.62297
3.483	-0.620521
3.486	-0.616731
3.489	-0.619877
3.491	-0.622182
3.494	-0.622739
3.497	-0.625826
3.5	-0.629154
3.502	-0.630434
3.505	-0.631647
3.508	-0.633313
3.51	-0.632571
3.513	-0.631572
3.516	-0.630641
3.519	-0.629359
3.521	-0.629661
3.524	-0.63063
3.527	-0.629872
3.529	-0.628494
3.532	-0.626431
3.535	-0.622836
3.538	-0.618676
3.54	-0.619063
3.543	-0.620497
3.546	-0.622342
3.548	-0.621872
3.551	-0.619369
3.554	-0.617806
3.556	-0.615864
3.559	-0.610229
3.562	-0.607601
3.565	-0.609113
3.567	-0.608436
3.57	-0.607116
3.573	-0.606549
3.575	-0.604794
3.578	-0.603592
3.581	-0.605536
3.584	-0.606355
3.586	-0.608355
3.589	-0.613328
3.592	-0.614063
3.594	-0.611733
3.597	-0.609517
3.6	-0.606598
3.603	-0.607607
3.605	-0.609588
3.608	-0.60951
3.611	-0.607477
3.613	-0.605778
3.616	-0.606056
3.619	-0.605235
3.622	-0.603023
3.624	-0.601684
3.627	-0.604013
3.63	-0.607534
3.632	-0.60798
3.635	-0.609997
3.638	-0.612761
3.641	-0.615495
3.643	-0.616574
3.646	-0.612854
3.649	-0.611035
3.651	-0.610867
3.654	-0.614614
3.657	-0.617797
3.66	-0.618884
3.662	-0.617544
3.665	-0.613817
3.668	-0.614884
3.67	-0.615543
3.673	-0.615469
3.676	-0.622547
3.678	-0.630587
3.681	-0.63298
3.684	-0.630715
3.687	-0.62892
3.689	-0.627444
3.692	-0.628622
3.695	-0.630727
3.697	-0.629661
3.7	-0.628861
3.703	-0.628154
3.706	-0.623506
3.708	-0.623253
3.711	-0.624198
3.714	-0.622586
3.716	-0.622777
3.719	-0.623384
3.722	-0.623124
3.725	-0.622741
3.727	-0.622656
3.73	-0.623501
3.733	-0.626057
3.735	-0.62626
3.738	-0.628329
3.741	-0.634144
3.744	-0.637371
3.746	-0.638851
3.749	-0.641492
3.752	-0.644639
3.754	-0.645333
3.757	-0.646033
3.76	-0.650589
3.763	-0.651157
3.765	-0.646983
3.768	-0.642723
3.771	-0.640193
3.773	-0.637191
3.776	-0.634096
3.779	-0.633017
3.782	-0.6362
3.784	-0.64063
3.787	-0.641414
3.79	-0.640539
3.792	-0.642829
3.795	-0.644395
3.798	-0.643777
3.8	-0.644729
3.803	-0.650462
3.806	-0.657203
3.809	-0.661827
3.811	-0.657393
3.814	-0.653181
3.817	-0.650697
3.819	-0.650114
3.822	-0.652627
3.825	-0.6561
3.828	-0.659572
3.83	-0.660307
3.833	-0.659515
3.836	-0.656407
3.838	-0.652954
3.841	-0.657799
3.844	-0.663058
3.847	-0.666383
3.849	-0.662984
3.852	-0.656372
3.855	-0.654453
3.857	-0.656183
3.86	-0.662247
3.863	-0.663441
3.866	-0.662624
3.868	-0.667277
3.871	-0.669468
3.874	-0.669866
3.876	-0.669944
3.879	-0.673074
3.882	-0.678011
3.885	-0.677702
3.887	-0.673022
3.89	-0.664309
3.893	-0.660212
3.895	-0.65657
3.898	-0.654025
3.901	-0.654489
3.904	-0.656103
3.906	-0.656963
3.909	-0.655619
3.912	-0.655373
3.914	-0.657781
3.917	-0.662822
3.92	-0.666024
3.923	-0.668508
3.925	-0.671321
3.928	-0.6693
3.931	-0.665033
3.933	-0.660798
3.936	-0.660711
3.939	-0.660152
3.941	-0.660019
3.944	-0.659358
3.947	-0.658176
3.95	-0.659132
3.952	-0.659441
3.955	-0.652966
3.958	-0.64993
3.96	-0.650444
3.963	-0.646759
3.966	-0.642393
3.969	-0.640049
3.971	-0.634215
3.974	-0.628571
3.977	-0.62706
3.979	-0.625845
3.982	-0.62497
3.985	-0.626963
3.988	-0.624932
3.99	-0.622157
3.993	-0.624781
3.996	-0.627635
3.998	-0.629969
4.001	-0.630353
4.004	-0.626004
4.007	-0.620475
4.009	-0.618892
4.012	-0.62063
4.015	-0.618634
4.017	-0.613911
4.02	-0.611825
4.023	-0.609691
4.026	-0.607396
4.028	-0.605526
4.031	-0.607526
4.034	-0.610445
4.036	-0.607652
4.039	-0.601683
4.042	-0.595298
4.045	-0.595426
4.047	-0.598956
4.05	-0.59845
4.053	-0.597202
4.055	-0.597501
4.058	-0.595468
4.061	-0.592722
4.063	-0.589942
4.066	-0.589158
4.069	-0.58975
4.072	-0.591881
4.074	-0.591871
4.077	-0.590962
4.08	-0.588773
4.082	-0.582929
4.085	-0.578089
4.088	-0.574804
4.091	-0.57036
4.093	-0.566204
4.096	-0.560375
4.099	-0.554939
4.101	-0.549465
4.104	-0.544677
4.107	-0.541856
4.11	-0.541762
4.112	-0.539997
4.115	-0.538136
4.118	-0.537503
4.12	-0.534568
4.123	-0.535116
4.126	-0.536236
4.129	-0.534943
4.131	-0.533532
4.134	-0.533252
4.137	-0.52694
4.139	-0.519623
4.142	-0.515379
4.145	-0.510674
4.148	-0.508333
4.15	-0.507367
4.153	-0.506217
4.156	-0.506351
4.158	-0.502546
4.161	-0.494662
4.164	-0.488304
4.167	-0.485584
4.169	-0.482355
4.172	-0.482025
4.175	-0.480596
4.177	-0.477901
4.18	-0.47727
4.183	-0.47534
4.186	-0.467586
4.188	-0.466278
4.191	-0.465348
4.194	-0.461932
4.196	-0.460897
4.199	-0.459807
4.202	-0.455713
4.204	-0.451389
4.207	-0.44749
4.21	-0.440329
4.213	-0.432223
4.215	-0.427676
4.218	-0.423858
4.221	-0.421144
4.223	-0.416031
4.226	-0.410598
4.229	-0.404891
4.232	-0.398224
4.234	-0.390905
4.237	-0.384558
4.24	-0.382022
4.242	-0.379901
4.245	-0.377829
4.248	-0.374778
4.251	-0.371648
4.253	-0.369517
4.256	-0.366158
4.259	-0.364549
4.261	-0.36236
4.264	-0.357508
4.267	-0.352927
4.27	-0.350658
4.272	-0.349283
4.275	-0.34627
4.278	-0.338433
4.28	-0.331712
4.283	-0.327987
4.286	-0.327139
4.289	-0.32643
4.291	-0.326564
4.294	-0.327099
4.297	-0.322015
4.299	-0.312618
4.302	-0.302529
4.305	-0.295192
4.308	-0.294287
4.31	-0.291993
4.313	-0.288544
4.316	-0.280814
4.318	-0.269547
4.321	-0.255046
4.324	-0.248324
4.326	-0.245294
4.329	-0.245447
4.332	-0.245916
4.335	-0.245233
4.337	-0.239373
4.34	-0.230674
4.343	-0.221008
4.345	-0.216333
4.348	-0.215697
4.351	-0.214483
4.354	-0.209142
4.356	-0.203141
4.359	-0.193567
4.362	-0.184118
4.364	-0.177132
4.367	-0.171145
4.37	-0.16622
4.373	-0.163232
4.375	-0.157483
4.378	-0.151737
4.381	-0.145757
4.383	-0.137616
4.386	-0.130301
4.389	-0.128311
4.392	-0.125737
4.394	-0.117858
4.397	-0.112395
4.4	-0.109149
4.402	-0.10758
4.405	-0.104525
4.408	-0.0975194
4.411	-0.0958656
4.413	-0.0934538
4.416	-0.0876469
4.419	-0.0779211
4.421	-0.0690666
4.424	-0.063674
4.427	-0.0568946
4.43	-0.0490418
4.432	-0.0390438
4.435	-0.0327
4.438	-0.0272179
4.44	-0.0226969
4.443	-0.0211206
4.446	-0.0216975
4.448	-0.020112
4.451	-0.015359
4.454	-0.0114409
4.457	-0.0076954
4.459	-8.32e-05
4.462	0.00787379
4.465	0.0149154
4.467	0.0239626
4.47	0.0366712
4.473	0.0487495
4.476	0.0586733
4.478	0.0665609
4.481	0.0730364
4.484	0.0814601
4.486	0.0887038
4.489	0.0957971
4.492	0.102874
4.495	0.106824
4.497	0.110087
4.5	0.115349
4.503	0.118163
4.505	0.12081
4.508	0.125474
4.511	0.126277
4.514	0.128106
4.516	0.132346
4.519	0.137337
4.522	0.144967
4.524	0.153277
4.527	0.157478
4.53	0.159021
4.533	0.16319
4.535	0.166552
4.538	0.172742
4.541	0.182884
4.543	0.195016
4.546	0.204066
4.549	0.210304
4.552	0.214723
4.554	0.219566
4.557	0.22574
4.56	0.234035
4.562	0.242295
4.565	0.248652
4.568	0.255754
4.571	0.260914
4.573	0.261878
4.576	0.264692
4.579	0.26937
4.581	0.273452
4.584	0.279772
4.587	0.28873
4.589	0.299391
4.592	0.31011
4.595	0.317347
4.598	0.323302
4.6	0.331135
4.603	0.340977
4.606	0.349613
4.608	0.360342
4.611	0.37223
4.614	0.381078
4.617	0.38628
4.619	0.391914
4.622	0.400707
4.625	0.410752
4.627	0.418506
4.63	0.426385
4.633	0.43401
4.636	0.438941
4.638	0.43988
4.641	0.441175
4.644	0.444382
4.646	0.451602
4.649	0.457152
4.652	0.460076
4.655	0.466113
4.657	0.47335
4.66	0.481989
4.663	0.491022
4.665	0.501329
4.668	0.513341
4.671	0.526452
4.674	0.542129
4.676	0.549003
4.679	0.554983
4.682	0.56439
4.684	0.573458
4.687	0.581975
4.69	0.58972
4.693	0.597319
4.695	0.604717
4.698	0.614562
4.701	0.622758
4.703	0.625988
4.706	0.634448
4.709	0.641834
4.711	0.648974
4.714	0.655947
4.717	0.660796
4.72	0.666035
4.722	0.672048
4.725	0.681644
4.728	0.687338
4.73	0.692043
4.733	0.700838
4.736	0.713217
4.739	0.728575
4.741	0.740025
4.744	0.751485
4.747	0.761554
4.749	0.773822
4.752	0.787505
4.755	0.795898
4.758	0.805614
4.76	0.816528
4.763	0.826438
4.766	0.835133
4.768	0.840961
4.771	0.847106
4.774	0.854769
4.777	0.865128
4.779	0.871696
4.782	0.875274
4.785	0.886397
4.787	0.901757
4.79	0.916094
4.793	0.92824
4.796	0.940712
4.798	0.955455
4.801	0.970646
4.804	0.984986
4.806	0.99722
4.809	1.01038
4.812	1.02753
4.815	1.0393
4.817	1.04698
4.82	1.05476
4.823	1.06288
4.825	1.0756
4.828	1.08595
4.831	1.0964
4.833	1.10564
4.836	1.11498
4.839	1.12362
4.842	1.13066
4.844	1.14018
4.847	1.14983
4.85	1.16162
4.852	1.17331
4.855	1.1851
4.858	1.19634
4.861	1.20951
4.863	1.22501
4.866	1.24091
4.869	1.2551
4.871	1.26755
4.874	1.28101
4.877	1.2948
4.88	1.30637
4.882	1.31544
4.885	1.32261
4.888	1.3279
4.89	1.33263
4.893	1.3364
4.896	1.34215
4.899	1.35268
4.901	1.36497
4.904	1.37862
4.907	1.39372
4.909	1.40895
4.912	1.42397
4.915	1.44045
4.918	1.45871
4.92	1.4751
4.923	1.48869
4.926	1.49896
4.928	1.50712
4.931	1.5195
4.934	1.53063
4.937	1.54156
4.939	1.55156
4.942	1.56371
4.945	1.57563
4.947	1.58887
4.95	1.60369
4.953	1.62104
4.956	1.64076
4.958	1.6531
4.961	1.6638
4.964	1.6743
4.966	1.6871
4.969	1.70104
4.972	1.71046
4.974	1.71624
4.977	1.72308
4.98	1.73206
4.983	1.74486
4.985	1.75765
4.988	1.77035
4.991	1.78557
4.993	1.79895
4.996	1.81242
4.999	1.82657
5.002	1.84261
5.004	1.85647
5.007	1.87179
5.01	1.88657
5.012	1.90221
5.015	1.91769
5.018	1.93087
5.021	1.9403
5.023	1.94873
5.026	1.95898
5.029	1.96968
5.031	1.98452
5.034	2.00155
5.037	2.01346
5.04	2.02093
5.042	2.02989
5.045	2.04114
5.048	2.05439
5.05	2.067
5.053	2.07618
5.056	2.08905
5.059	2.09834
5.061	2.10735
5.064	2.11658
5.067	2.12699
5.069	2.13672
5.072	2.14502
5.075	2.15518
5.078	2.16405
5.08	2.17477
5.083	2.1852
5.086	2.19493
5.088	2.20537
5.091	2.21713
5.094	2.22813
5.096	2.23912
5.099	2.25197
5.102	2.2624
5.105	2.27167
5.107	2.28349
5.11	2.2974
5.113	2.31549
5.115	2.33114
5.118	2.34378
5.121	2.3552
5.124	2.36613
5.126	2.37478
5.129	2.38419
5.132	2.39513
5.134	2.40514
5.137	2.41369
5.14	2.41984
5.143	2.4256
5.145	2.43336
5.148	2.44176
5.151	2.45086
5.153	2.4621
5.156	2.47427
5.159	2.4826
5.162	2.49083
5.164	2.50146
5.167	2.51441
5.17	2.52571
5.172	2.53331
5.175	2.54033
5.178	2.54916
5.181	2.55859
5.183	2.56966
5.186	2.57844
5.189	2.58634
5.191	2.59965
5.194	2.60909
5.197	2.62129
5.2	2.6339
5.202	2.64692
5.205	2.66058
5.208	2.67361
5.21	2.68445
5.213	2.69249
5.216	2.7044
5.219	2.71581
5.221	2.72673
5.224	2.73489
5.227	2.74158
5.229	2.75063
5.232	2.75965
5.235	2.76822
5.237	2.77489
5.24	2.781
5.243	2.79299
5.246	2.80493
5.248	2.81439
5.251	2.81865
5.254	2.82198
5.256	2.82931
5.259	2.83758
5.262	2.84844
5.265	2.85785
5.267	2.86808
5.27	2.87705
5.273	2.88137
5.275	2.88505
5.278	2.89808
5.281	2.91387
5.284	2.9281
5.286	2.93904
5.289	2.94656
5.292	2.9537
5.294	2.96259
5.297	2.97168
5.3	2.98089
5.303	2.99292
5.305	3.00563
5.308	3.01367
5.311	3.02206
5.313	3.03365
5.316	3.04628
5.319	3.05746
5.322	3.0644
5.324	3.07112
5.327	3.08039
5.33	3.09031
5.332	3.09833
5.335	3.10644
5.338	3.10982
5.341	3.10967
5.343	3.11377
5.346	3.11884
5.349	3.12727
5.351	3.13736
5.354	3.14491
5.357	3.15109
5.359	3.15978
5.362	3.16797
5.365	3.17916
5.368	3.19342
5.37	3.20572
5.373	3.21618
5.376	3.22432
5.378	3.23417
5.381	3.24462
5.384	3.25481
5.387	3.26616
5.389	3.27917
5.392	3.29202
5.395	3.30067
5.397	3.31159
5.4	3.32426
5.403	3.33288
5.406	3.33813
5.408	3.34196
5.411	3.35203
5.414	3.36626
5.416	3.37915
5.419	3.3878
[truncated: 38,030 more rows]

## Sheet: fig 2d
	NSs concentration
Time (s)	250 nM	125 nM	62.5 nM	31.25 nM	15.625 nM
-60.08*	0.342529*	-0.0598145*	0.164551*	0.196289*	0.125854*
-59.98*	0.338625*	-0.0441871*	0.160647*	0.192385*	0.118044*
-59.88*	0.326904*	-0.0559082*	0.160645*	0.192383*	0.118042*
-59.78*	0.326904*	-0.0559082*	0.160645*	0.180664*	0.129761*
-59.68*	0.326904*	-0.0559082*	0.168457*	0.192383*	0.141479*
-59.58*	0.319092*	-0.0559082*	0.168457*	0.180664*	0.149292*
-59.48*	0.319097*	-0.0637159*	0.152837*	0.176763*	0.153203*
-59.38*	0.319092*	-0.0637207*	0.164551*	0.176758*	0.161011*
-59.28*	0.3269*	-0.055913*	0.19189*	0.172847*	0.172725*
-59.18*	0.307373*	-0.0441775*	0.180188*	0.161145*	0.123547*
-59.08*	0.307373*	-0.0754395*	0.155151*	0.132202*	0.13208*
-58.98*	0.299565*	-0.0832472*	0.152837*	0.145513*	0.143071*
-58.88*	0.321411*	-0.0731025*	0.108294*	0.116595*	0.118774*
-58.78*	0.346449*	-0.0668812*	0.0974255*	0.140882*	0.129774*
-58.68*	0.377686*	-0.0566216*	0.0974312*	0.141621*	0.13686*
-58.58*	0.384766*	-0.0488281*	0.0754395*	0.133789*	0.121948*
-58.48*	0.359647*	-0.066134*	0.0591102*	0.1033*	0.11099*
-58.38*	0.321533*	-0.0933424*	0.0154223*	0.0854906*	0.0899658*
-58.28*	0.300447*	-0.119963*	-0.00253*	0.0736403*	0.0594802*
-58.18*	0.310425*	-0.0801877*	-0.0182981*	0.10951*	0.0594607*
-58.08*	0.280884*	-0.0511475*	0.00525*	0.151001*	0.0360107*
-57.98*	0.287064*	-0.0488734*	0.114579*	0.239213*	0.0719762*
-57.88*	0.339478*	-0.0668368*	0.171566*	0.241513*	0.0906982*
-57.78*	0.382274*	-0.05132*	0.13325*	0.216502*	0.117992*
-57.68*	0.38855*	-0.0301981*	0.0933371*	0.18843*	0.153152*
-57.58*	0.361328*	-0.0667725*	0.0192871*	0.136108*	0.125122*
-57.48*	0.351893*	-0.106726*	-0.00663*	0.11886*	0.110926*
-57.38*	0.321411*	-0.0708332*	0.0246258*	0.157194*	0.0859375*
-57.28*	0.312117*	-0.0550709*	0.0434398*	0.208845*	0.122786*
-57.18*	0.317505*	-0.0644617*	0.0434484*	0.22753*	0.161002*
-57.08*	0.251099*	-0.0441895*	0.0356445*	0.220581*	0.172729*
-56.98*	0.263666*	-0.0441957*	0.0270934*	0.211175*	0.195428*
-56.88*	0.294922*	-0.0418773*	0.0114675*	0.186882*	0.187622*
-56.78*	0.265272*	-0.0660267*	-0.0112171*	0.158094*	0.150892*
-56.68*	0.245605*	-0.0356559*	-0.0175895*	0.165028*	0.153187*
-56.58*	0.251099*	-0.0449219*	-0.0245361*	0.157227*	0.156372*
-56.48*	0.255862*	-0.0543185*	-0.0393038*	0.124515*	0.148562*
-56.38*	0.238647*	-0.0574965*	-0.0620131*	0.115111*	0.14624*
-56.28*	0.231571*	-0.0722623*	-0.0581021*	0.0869174*	0.114139*
-56.18*	0.214355*	-0.0832476*	-0.0776324*	0.0517622*	0.0976606*
-56.08*	0.177734*	-0.0957031*	-0.088623*	0.0361328*	0.0789795*
-55.98*	0.175297*	-0.121578*	-0.108882*	0.0244184*	0.07581*
-55.88*	0.201904*	-0.113781*	-0.0854607*	0.0165901*	0.0750732*
-55.78*	0.213623*	-0.119995*	-0.0588379*	0.0166016*	0.0587158*
-55.68*	0.208984*	-0.110596*	-0.0541992*	0.0119629*	0.071167*
-55.58*	0.212158*	-0.107422*	-0.0588379*	0.0126953*	0.0743408*
-55.48*	0.183112*	-0.120843*	-0.0776305*	0.00953*	0.051642*
-55.38*	0.203369*	-0.115364*	-0.0808177*	0.0244069*	0.0609131*
-55.28*	0.192512*	-0.149651*	-0.0900803*	0.0119705*	0.0477371*
-55.18*	0.173828*	-0.122328*	-0.0705705*	-0.0114885*	0.0782332*
-55.08*	0.163574*	-0.126953*	-0.050293*	-0.0022*	0.11731*
-54.98*	0.173811*	-0.106706*	-0.076921*	-0.00685*	0.134383*
-54.88*	0.19165*	-0.0818043*	-0.0417652*	0.0165844*	0.157837*
-54.78*	0.16443*	-0.0925285*	-0.0595695*	-0.00366*	0.171265*
-54.68*	0.151855*	-0.0981503*	-0.0573788*	0.0141544*	0.180536*
-54.58*	0.175293*	-0.0793457*	-0.0371094*	0.0361328*	0.174194*
-54.48*	0.178456*	-0.0683703*	-0.0315051*	0.0424695*	0.120472*
-54.38*	0.173828*	-0.0668974*	-0.031497*	0.0368624*	0.0594482*
-54.28*	0.171384*	-0.0668974*	-0.0339384*	0.0322237*	-0.0960722*
-54.18*	0.185547*	-0.0534731*	-0.0354067*	0.0353941*	-0.124884*
-54.08*	0.183105*	-0.059082*	-0.0292969*	0.0415039*	-0.181274*
-53.98*	0.187007*	-0.0668988*	-0.0314984*	0.0510211*	-0.2179*
-53.88*	0.197266*	-0.0598216*	-0.0346751*	0.0556569*	-0.249878*
-53.78*	0.220696*	-0.061286*	-0.0354071*	0.0666437*	-0.195197*
-53.68*	0.248779*	-0.0371194*	-0.00416*	0.0751853*	-0.159312*
-53.58*	0.245605*	-0.0317383*	-0.0175781*	0.0876465*	-0.142212*
-53.48*	0.257313*	-0.0207634*	-0.0151482*	0.106434*	-0.0850945*
-53.38*	0.272217*	0.00341*	0.0239139*	0.114246*	-0.053833*
-53.28*	0.275391*	0.010498*	0.00757*	0.111084*	-0.0264893*
-53.18*	0.280029*	0.00659*	0.0168409*	0.114253*	-0.0186815*
-53.08*	0.268311*	0.00195*	0.00293*	0.112793*	0.0111084*
-52.98*	0.202681*	-0.0590377*	-0.0917525*	0.0642533*	-0.0374312*
-52.88*	0.221436*	-0.0402827*	-0.0659175*	0.094727*	0.000854*
-52.78*	0.213635*	-0.0285525*	-0.0737185*	0.086926*	-0.0101199*
-52.68*	0.224609*	-0.020752*	-0.0510254*	0.103271*	0.00476*
-52.58*	0.237061*	-0.0371094*	-0.0698242*	0.0947266*	0.00476*
-52.48*	0.22218*	-0.05199*	-0.0847049*	0.125988*	0.00477*
-52.38*	0.229248*	-0.0558891*	-0.0776176*	0.106464*	-0.038208*
-52.28*	0.22144*	-0.0519972*	-0.0729933*	0.1377*	0.0782518*
-52.18*	0.139404*	-0.0715022*	-0.0854182*	0.129181*	0.071198*
-52.08*	0.00586*	-0.119141*	-0.140869*	0.109619*	0.00403*
-51.98*	-0.243263*	-0.180031*	-0.370461*	-0.0137711*	-0.00608*
-51.88*	-0.270752*	-0.145013*	-0.397942*	-0.034173*	0.0679932*
-51.78*	0.243817*	0.0328798*	0.0970888*	0.187421*	0.398236*
-51.68*	0.562012*	0.0102997*	0.235397*	0.192184*	0.262375*
-51.58*	0.647217*	0.0112305*	0.144287*	0.157959*	0.110229*
-51.48*	0.663576*	-0.00439*	0.0722675*	0.130617*	0.0172138*
-51.38*	0.610596*	0.0207504*	0.0622543*	0.172118*	0.0391846*
-51.28*	0.498827*	0.0183578*	0.0271468*	0.148729*	-0.0232682*
-51.18*	0.433105*	0.0112615*	0.0364079*	0.161164*	0.00552*
-51.08*	0.412842*	0.0222168*	0.00757*	0.150146*	-0.00378*
-50.98*	0.362819*	-0.00119*	0.00515*	0.153347*	-0.010838*
-50.88*	0.341064*	-0.0221901*	-0.00412*	0.145535*	-0.0350342*
-50.78*	0.340094*	-0.0309997*	0.0214906*	0.145514*	-0.0140319*
-50.68*	0.326172*	-0.0300236*	0.0271053*	0.140875*	-0.0303898*
-50.58*	0.322266*	-0.027832*	0.0239258*	0.126709*	-0.0257568*
-50.48*	0.304211*	-0.0370975*	0.0005*	0.109631*	-0.0233035*
-50.38*	0.286377*	-0.0363669*	-0.000967*	0.102549*	-0.022583*
-50.28*	0.29248*	-0.0231942*	0.00976*	0.107177*	0.00549*
-50.18*	0.280029*	-0.0300236*	0.0122128*	0.112799*	0.0157528*
-50.08*	0.272949*	-0.0349121*	0.027832*	0.111816*	0.0250244*
-49.98*	0.248792*	-0.0449095*	0.0285769*	0.103284*	0.00941*
-49.88*	0.251953*	-0.0637155*	0.0271049*	0.0815482*	-0.00842*
-49.78*	0.244877*	-0.0722613*	0.0246625*	0.075932*	-0.00622*
-49.68*	0.229248*	-0.0738478*	0.0153856*	0.0666552*	0.000859*
-49.58*	0.222168*	-0.0683594*	0.0200195*	0.0563965*	0.00403*
-49.48*	0.233147*	-0.0551829*	0.0480886*	0.0673757*	0.0203786*
-49.38*	0.221436*	-0.0598097*	0.0310106*	0.0673876*	0.0250244*
-49.28*	0.216807*	-0.0566306*	0.0271096*	0.0588479*	0.0274758*
-49.18*	0.193359*	-0.0519977*	0.041142*	0.0712934*	0.04456*
-49.08*	0.171387*	-0.0637207*	0.0317383*	0.0634766*	0.0352783*
-48.98*	0.147227*	-0.0754294*	0.0271096*	0.0595803*	0.055552*
-48.88*	0.139404*	-0.0754331*	0.0317446*	0.0564028*	0.0718994*
-48.78*	0.134764*	-0.0559096*	0.0349107*	0.066649*	0.0906968*
-48.68*	0.136963*	-0.0349106*	0.0566422*	0.080568*	0.119508*
-48.58*	0.131592*	-0.020752*	0.0708008*	0.102539*	0.153198*
-48.48*	0.123057*	-0.0129294*	0.0708108*	0.102549*	0.14857*
-48.38*	0.13623*	0.00269*	0.0988789*	0.125978*	0.153198*
-48.28*	0.130137*	-0.00268*	0.0896096*	0.12208*	0.156382*
-48.18*	0.124512*	-0.00829*	0.0747209*	0.12599*	0.150038*
-48.08*	0.10498*	-0.027832*	0.0480957*	0.118896*	0.121948*
-47.98*	0.0832715*	-0.0378222*	0.030293*	0.0971875*	0.101704*
-47.88*	0.0495605*	-0.0715022*	-0.0151057*	0.0596013*	0.0704346*
-47.78*	0.0378633*	-0.091043*	-0.0400176*	0.0205293*	0.0431123*
-47.68*	0.0424805*	-0.105946*	-0.0534558*	0.0127063*	0.0250354*
-47.58*	0.0253906*	-0.130127*	-0.072876*	0.00488*	0.00952*
-47.48*	0.0268645*	-0.13793*	-0.0854402*	0.00172*	0.00477*
-47.38*	0.0136719*	-0.143301*	-0.0744529*	-0.00438*	-0.0115967*
-47.28*	-0.00828*	-0.165267*	-0.0971518*	-0.0256186*	-0.0381918*
-47.18*	0.00122*	-0.161369*	-0.0971603*	-0.011467*	-0.0428391*
-47.08*	-0.0129395*	-0.172363*	-0.105713*	-0.013916*	-0.0616455*
-46.98*	-0.0239162*	-0.177725*	-0.112051*	-0.0224514*	-0.077261*
-46.88*	-0.0292969*	-0.192617*	-0.121328*	-0.0341697*	-0.0858154*
-46.78*	-0.0200152*	-0.207515*	-0.13232*	-0.0537066*	-0.0882525*
-46.68*	0.000244*	-0.219969*	-0.119139*	-0.0686015*	-0.0726299*
-46.58*	-0.00195*	-0.236328*	-0.124512*	-0.0778809*	-0.0819092*
-46.48*	0.0144039*	-0.226197*	-0.1167*	-0.0771489*	-0.084351*
-46.38*	0.010498*	-0.201901*	-0.116696*	-0.0700655*	-0.0865479*
-46.28*	0.0292893*	-0.180183*	-0.101082*	-0.0498123*	-0.0882644*
-46.18*	0.050293*	-0.169929*	-0.0776439*	-0.0412669*	-0.0889964*
-46.08*	0.0588379*	-0.16687*	-0.0854492*	-0.0490723*	-0.0843506*
-45.98*	0.0839781*	-0.158942*	-0.077643*	-0.0583559*	-0.0741029*
-45.88*	0.0847168*	-0.162107*	-0.0744605*	-0.0590796*	-0.0811768*
-45.78*	0.0932608*	-0.160645*	-0.0761728*	-0.067872*	-0.076539*
-45.68*	0.119873*	-0.148935*	-0.074472*	-0.0576263*	-0.0616546*
-45.58*	0.131592*	-0.149658*	-0.0612793*	-0.0373535*	-0.0460205*
-45.48*	0.131599*	-0.16137*	-0.0580983*	-0.05053*	-0.0577321*
-45.38*	0.123047*	-0.145754*	-0.0471211*	-0.0427266*	-0.0545654*
-45.28*	0.123784*	-0.145748*	-0.04565*	-0.0498004*	-0.07336*
-45.18*	0.140137*	-0.129402*	-0.0354075*	-0.0412669*	-0.057014*
-45.08*	0.147217*	-0.122314*	-0.026123*	-0.0334473*	-0.0570068*
-44.98*	0.158931*	-0.115239*	-0.0119672*	-0.0192914*	-0.0474896*
-44.88*	0.16748*	-0.105958*	-0.0222177*	-0.0100107*	-0.0601807*
-44.78*	0.162845*	-0.10278*	-0.022214*	-0.0146456*	-0.0382052*
-44.68*	0.154297*	-0.0949727*	-0.0158711*	-0.00684*	-0.00611*
-44.58*	0.147217*	-0.083252*	0.000488*	0.0158691*	0.0157471*
-44.48*	0.163571*	-0.071536*	0.0200167*	0.051755*	0.043088*
-44.38*	0.178467*	-0.0590849*	0.0410128*	0.0759249*	0.0734863*
-44.28*	0.185538*	-0.0253993*	0.0778722*	0.106437*	0.117301*
-44.18*	0.183228*	-0.0129323*	0.0974193*	0.117439*	0.133674*
-44.08*	0.190186*	0.00342*	0.103516*	0.123535*	0.141479*
-43.98*	0.190191*	0.0183162*	0.116949*	0.125982*	0.149298*
-43.88*	0.190186*	0.0168529*	0.124763*	0.13697*	0.164185*
-43.78*	0.173849*	0.000387*	0.111471*	0.118917*	0.146139*
-43.68*	0.163574*	-0.02074*	0.121594*	0.118176*	0.138318*
-43.58*	0.131592*	-0.0480957*	0.098877*	0.0947266*	0.109497*
-43.48*	0.115137*	-0.0762691*	0.0731449*	0.0821781*	0.090723*
-43.38*	0.097168*	-0.094223*	0.0676422*	0.0634918*	0.0828857*
-43.28*	0.0760655*	-0.105087*	0.0496984*	0.0634923*	0.066422*
-43.18*	0.0612793*	-0.122296*	0.0481138*	0.0556822*	0.0562925*
-43.08*	0.041748*	-0.137207*	0.043457*	0.0393066*	0.0438232*
-42.98*	0.0339475*	-0.149646*	0.0285764*	0.0455441*	0.0274777*
-42.88*	0.0175781*	-0.169175*	0.0185694*	0.0119776*	0.017334*
-42.78*	-0.00121*	-0.17772*	-0.00414*	0.000258*	-0.00841*
-42.68*	-0.00586*	-0.18481*	-0.00964*	-0.0114703*	-0.0140338*
-42.58*	-0.0239258*	-0.168457*	-0.000244*	-0.0185547*	-0.0264893*
-42.48*	-0.0285645*	-0.161377*	0.000488*	-0.0169678*	-0.0343018*
-42.38*	-0.0402832*	-0.176258*	-0.0222049*	-0.0341678*	-0.0577393*
-42.28*	-0.0324755*	-0.161382*	-0.0268602*	-0.0231981*	-0.0531054*
-42.18*	-0.0356445*	-0.154292*	-0.0432081*	-0.0490675*	-0.0701857*
-42.08*	-0.0480957*	-0.169189*	-0.0581055*	-0.0537109*	-0.0804443*
-41.98*	-0.0567546*	-0.174675*	-0.0628581*	-0.074821*	-0.0913005*
-41.88*	-0.0527344*	-0.176263*	-0.0729918*	-0.0849547*	-0.100708*
-41.78*	-0.0559058*	-0.188718*	-0.0815406*	-0.0959449*	-0.107786*
-41.68*	-0.0473633*	-0.187991*	-0.0822778*	-0.0849633*	-0.10071*
-41.58*	-0.0683594*	-0.184814*	-0.101074*	-0.0888672*	-0.100708*
-41.48*	-0.0669017*	-0.173103*	-0.0925364*	-0.0771556*	-0.0811839*
-41.38*	-0.0356445*	-0.129409*	-0.0652003*	-0.0529933*	-0.0601807*
-41.28*	-0.0300356*	-0.107428*	-0.0510316*	-0.0263734*	-0.0474916*
-41.18*	-0.027832*	-0.0981474*	-0.0502958*	-0.0310087*	-0.0421171*
-41.08*	-0.0239258*	-0.105957*	-0.0292969*	-0.0334473*	-0.0406494*
-40.98*	-0.0129386*	-0.0996085*	-0.0166007*	-0.0263663*	-0.0303946*
-40.88*	-0.00122*	-0.08325*	-0.00268*	-0.0263653*	-0.038208*
-40.78*	-0.00121*	-0.0910545*	-0.00731*	-0.0341697*	-0.0350242*
-40.68*	0.010498*	-0.102774*	-0.00732*	-0.0458893*	-0.0530915*
-40.58*	0.0183105*	-0.0942383*	-0.010498*	-0.0373535*	-0.053833*
-40.48*	0.0222225*	-0.0956975*	-0.000238*	-0.0434514*	-0.0623723*
-40.38*	0.0151367*	-0.102042*	-0.0151276*	-0.0490632*	-0.0726318*
-40.28*	0.0253958*	-0.119135*	-0.0158639*	-0.0622506*	-0.0709176*
-40.18*	0.0214844*	-0.122305*	-0.0143952*	-0.0607819*	-0.0600495*
-40.08*	0.0268555*	-0.126221*	-0.00806*	-0.0693359*	-0.0545654*
-39.98*	0.0588327*	-0.105962*	0.00671*	-0.041265*	-0.0335746*
-39.88*	0.0722656*	-0.0949698*	0.0153818*	-0.0278311*	-0.0303955*
-39.78*	0.0854512*	-0.0715313*	0.0271015*	-0.0295391*	-0.0186748*
-39.68*	0.0761719*	-0.0878806*	0.036509*	-0.0309959*	-0.0233054*
-39.58*	0.0769043*	-0.0754395*	0.0466309*	-0.0185547*	-0.0108643*
-39.48*	0.0691037*	-0.0981326*	0.027844*	-0.0334353*	-0.0257449*
-39.38*	0.0690918*	-0.110591*	0.031743*	-0.0263624*	-0.0233154*
-39.28*	0.088623*	-0.0957031*	0.0512695*	-0.0192871*	-0.0186768*
-39.18*	0.0769043*	-0.111318*	0.0395608*	-0.0333152*	-0.0256248*
-39.08*	0.10498*	-0.0965576*	0.0559082*	-0.0341797*	-0.00696*
-38.98*	0.0893631*	-0.0988694*	0.0629959*	-0.0341721*	-0.0179367*
-38.88*	0.0878906*	-0.0956931*	0.0551858*	-0.0458885*	-0.0311279*
-38.78*	0.0839935*	-0.0988679*	0.0434661*	-0.0537018*	-0.0342927*
-38.68*	0.09021*	-0.102776*	0.0388255*	-0.0458913*	-0.0428395*
-38.58*	0.0871582*	-0.111328*	0.0247803*	-0.0576172*	-0.0584717*
-38.48*	0.104982*	-0.105955*	0.0388203*	-0.0583477*	-0.0530986*
-38.38*	0.0925293*	-0.130115*	0.0168576*	-0.0803103*	-0.0609131*
-38.28*	0.0839915*	-0.138665*	0.0122142*	-0.0849538*	-0.0694509*
-38.18*	0.0620117*	-0.144153*	-0.011951*	-0.101306*	-0.0740848*
-38.08*	0.041748*	-0.154297*	-0.0385742*	-0.116211*	-0.108521*
-37.98*	0.0346695*	-0.153563*	-0.0417466*	-0.106932*	-0.100707*
-37.88*	0.0175781*	-0.164543*	-0.0627365*	-0.120842*	-0.103882*
-37.78*	-0.00121*	-0.177724*	-0.0698142*	-0.132558*	-0.117788*
-37.68*	0.00586*	-0.161375*	-0.0690899*	-0.119383*	-0.111692*
-37.58*	-0.00586*	-0.165283*	-0.0791016*	-0.117676*	-0.117065*
-37.48*	-0.0161142*	-0.153565*	-0.0651864*	-0.106934*	-0.0992441*
-37.38*	-0.0246582*	-0.153564*	-0.0581046*	-0.093505*	-0.105347*
-37.28*	-0.0371003*	-0.169913*	-0.0744538*	-0.103751*	-0.117056*
-37.18*	-0.027832*	-0.168457*	-0.0651855*	-0.101318*	-0.115601*
-37.08*	-0.0253906*	-0.161377*	-0.0581055*	-0.111572*	-0.113159*
-36.98*	-0.0395436*	-0.169915*	-0.0698171*	-0.108391*	-0.127312*
-36.88*	-0.0285645*	-0.156741*	-0.0659204*	-0.100588*	-0.119507*
-36.78*	-0.0331931*	-0.180898*	-0.0705467*	-0.12084*	-0.1256*
-36.68*	-0.0427246*	-0.173094*	-0.0800766*	-0.126463*	-0.127318*
-36.58*	-0.0371094*	-0.192627*	-0.0791016*	-0.125488*	-0.128052*
-36.48*	-0.0519957*	-0.212152*	-0.092523*	-0.135004*	-0.135126*
-36.38*	-0.0402832*	-0.21216*	-0.0971695*	-0.124025*	-0.120972*
-36.28*	-0.0480914*	-0.20898*	-0.0939898*	-0.127925*	-0.128047*
-36.18*	-0.0598145*	-0.215327*	-0.100337*	-0.128657*	-0.131221*
-36.08*	-0.052002*	-0.219238*	-0.101074*	-0.130249*	-0.124878*
-35.98*	-0.0551782*	-0.212893*	-0.0808129*	-0.109133*	-0.111697*
-35.88*	-0.0644531*	-0.231682*	-0.093987*	-0.116204*	-0.124878*
-35.78*	-0.0520039*	-0.223879*	-0.0939961*	-0.1084*	-0.117067*
-35.68*	-0.0473633*	-0.212159*	-0.0996103*	-0.104493*	-0.0992441*
-35.58*	-0.0527344*	-0.223877*	-0.0986328*	-0.116211*	-0.109985*
-35.48*	-0.0598125*	-0.227781*	-0.10034*	-0.120848*	-0.111692*
-35.38*	-0.0583496*	-0.238765*	-0.108882*	-0.1217*	-0.107056*
-35.28*	-0.0573674*	-0.244135*	-0.108881*	-0.113764*	-0.117792*
-35.18*	-0.0598145*	-0.252686*	-0.10498*	-0.116211*	-0.116333*
-35.08*	-0.0566406*	-0.250488*	-0.113525*	-0.12085*	-0.124878*
-34.98*	-0.0746979*	-0.261466*	-0.119132*	-0.138175*	-0.130484*
-34.88*	-0.0793457*	-0.2605*	-0.114259*	-0.133302*	-0.12561*
-34.78*	-0.0864243*	-0.258299*	-0.119139*	-0.138182*	-0.130492*
-34.68*	-0.088623*	-0.259035*	-0.106447*	-0.124025*	-0.132692*
-34.58*	-0.083252*	-0.252686*	-0.117432*	-0.129395*	-0.136597*
-34.48*	-0.102777*	-0.265375*	-0.130853*	-0.142816*	-0.130487*
-34.38*	-0.105957*	-0.270752*	-0.116699*	-0.135742*	-0.13269*
-34.28*	-0.0988741*	-0.2832*	-0.116696*	-0.135739*	-0.1405*
-34.18*	-0.098877*	-0.294188*	-0.116698*	-0.135741*	-0.150023*
-34.08*	-0.098877*	-0.290283*	-0.116699*	-0.124023*	-0.137329*
-33.98*	-0.0942368*	-0.294188*	-0.108885*	-0.127928*	-0.138304*
-33.88*	-0.100342*	-0.282472*	-0.104982*	-0.124025*	-0.128784*
-33.78*	-0.105953*	-0.290279*	-0.113521*	-0.135738*	-0.139766*
-33.68*	-0.119873*	-0.301999*	-0.121335*	-0.140378*	-0.139768*
-33.58*	-0.12085*	-0.302002*	-0.126953*	-0.134277*	-0.147583*
-33.48*	-0.11914*	-0.30664*	-0.129882*	-0.14038*	-0.13977*
-33.38*	-0.101318*	-0.312257*	-0.13086*	-0.147462*	-0.139771*
-33.28*	-0.108149*	-0.326166*	-0.128412*	-0.147455*	-0.147577*
-33.18*	-0.11377*	-0.329347*	-0.124513*	-0.143556*	-0.139039*
-33.08*	-0.118408*	-0.333252*	-0.133057*	-0.147461*	-0.149048*
-32.98*	-0.126946*	-0.337883*	-0.147942*	-0.159905*	-0.159295*
-32.88*	-0.110596*	-0.341065*	-0.14795*	-0.155274*	-0.147583*
-32.78*	-0.11914*	-0.34497*	-0.147948*	-0.159179*	-0.151488*
-32.68*	-0.125488*	-0.348875*	-0.15576*	-0.170164*	-0.142942*
-32.58*	-0.117676*	-0.363037*	-0.174561*	-0.174805*	-0.147583*
-32.48*	-0.115236*	-0.350343*	-0.164308*	-0.179445*	-0.147584*
-32.38*	-0.125488*	-0.364498*	-0.167476*	-0.18188*	-0.156128*
-32.28*	-0.108159*	-0.3606*	-0.167485*	-0.176274*	-0.152226*
-32.18*	-0.113037*	-0.3645*	-0.159666*	-0.177245*	-0.161742*
-32.08*	-0.123047*	-0.372314*	-0.16748*	-0.191162*	-0.160767*
-31.98*	-0.137201*	-0.375482*	-0.179193*	-0.198236*	-0.169549*
-31.88*	-0.119873*	-0.376959*	-0.167487*	-0.18653*	-0.156128*
-31.78*	-0.137201*	-0.379388*	-0.182367*	-0.20141*	-0.162469*
-31.68*	-0.149658*	-0.369875*	-0.176759*	-0.20215*	-0.167116*
-31.58*	-0.14502*	-0.379395*	-0.182373*	-0.206055*	-0.16394*
-31.48*	-0.146484*	-0.380127*	-0.187012*	-0.191162*	-0.162476*
-31.38*	-0.161377*	-0.403554*	-0.207265*	-0.21459*	-0.180298*
-31.28*	-0.164552*	-0.391847*	-0.197267*	-0.216309*	-0.169557*
-31.18*	-0.170654*	-0.392577*	-0.188476*	-0.214599*	-0.175658*
-31.08*	-0.171631*	-0.382568*	-0.189453*	-0.206055*	-0.178833*
-30.98*	-0.180905*	-0.388669*	-0.191648*	-0.213132*	-0.174192*
-30.88*	-0.178467*	-0.380131*	-0.187016*	-0.202153*	-0.16394*
-30.78*	-0.183348*	-0.384032*	-0.179198*	-0.206053*	-0.162474*
-30.68*	-0.177002*	-0.372316*	-0.179933*	-0.20215*	-0.167116*
-30.58*	-0.166016*	-0.364502*	-0.186279*	-0.202881*	-0.16394*
-30.48*	-0.164553*	-0.355959*	-0.179934*	-0.201418*	-0.162478*
-30.38*	-0.166016*	-0.357415*	-0.182366*	-0.210686*	-0.171021*
-30.28*	-0.156743*	-0.348149*	-0.179204*	-0.193608*	-0.156133*
-30.18*	-0.151123*	-0.342534*	-0.17603*	-0.195805*	-0.151494*
-30.08*	-0.159912*	-0.355225*	-0.177734*	-0.196777*	-0.150024*
-29.98*	-0.158205*	-0.344973*	-0.179201*	-0.181887*	-0.144411*
-29.88*	-0.158203*	-0.337895*	-0.164311*	-0.176274*	-0.139771*
-29.78*	-0.16064*	-0.337154*	-0.179195*	-0.18188*	-0.131954*
-29.68*	-0.152832*	-0.320074*	-0.167486*	-0.166265*	-0.116338*
-29.58*	-0.158203*	-0.318359*	-0.16748*	-0.171631*	-0.120239*
-29.48*	-0.156734*	-0.305904*	-0.171382*	-0.1748*	-0.115596*
-29.38*	-0.149658*	-0.288824*	-0.17066*	-0.163091*	-0.104614*
-29.28*	-0.141845*	-0.291747*	-0.16748*	-0.166991*	-0.105346*
-29.18*	-0.162842*	-0.305901*	-0.188469*	-0.166985*	-0.100701*
-29.08*	-0.148926*	-0.291016*	-0.179199*	-0.163818*	-0.0975342*
-28.98*	-0.15283*	-0.292723*	-0.189451*	-0.170164*	-0.0992412*
-28.88*	-0.146484*	-0.294191*	-0.18384*	-0.1709*	-0.0889893*
-28.78*	-0.156734*	-0.301997*	-0.182368*	-0.166987*	-0.105342*
-28.68*	-0.156738*	-0.287109*	-0.179199*	-0.170166*	-0.103882*
-28.58*	-0.147217*	-0.282471*	-0.1604*	-0.152832*	-0.0936279*
-28.48*	-0.140379*	-0.270018*	-0.174559*	-0.157713*	-0.0797104*
-28.38*	-0.151123*	-0.262934*	-0.167475*	-0.171625*	-0.0865479*
-28.28*	-0.140382*	-0.259034*	-0.167481*	-0.153809*	-0.0804452*
-28.18*	-0.150391*	-0.270746*	-0.175287*	-0.164545*	-0.0967961*
-28.08*	-0.153564*	-0.255127*	-0.179199*	-0.162354*	-0.0936279*
-27.98*	-0.154294*	-0.251218*	-0.180661*	-0.168454*	-0.100705*
-27.88*	-0.156738*	-0.251222*	-0.174561*	-0.165528*	-0.100708*
-27.78*	-0.149655*	-0.251218*	-0.162839*	-0.155271*	-0.103879*
-27.68*	-0.169189*	-0.259763*	-0.167478*	-0.148191*	-0.0967989*
-27.58*	-0.169189*	-0.261475*	-0.175293*	-0.166992*	-0.111694*
-27.48*	-0.176271*	-0.251223*	-0.174562*	-0.154543*	-0.113161*
-27.38*	-0.170654*	-0.264401*	-0.176755*	-0.155271*	-0.120239*
-27.28*	-0.16846*	-0.258304*	-0.174563*	-0.152102*	-0.108523*
-27.18*	-0.177002*	-0.255855*	-0.172114*	-0.15063*	-0.120967*
-27.08*	-0.184814*	-0.266846*	-0.178467*	-0.1521*	-0.127319*
-26.98*	-0.164556*	-0.26148*	-0.166021*	-0.15064*	-0.123418*
-26.88*	-0.165283*	-0.259035*	-0.165041*	-0.155275*	-0.12561*
-26.78*	-0.173824*	-0.259029*	-0.162837*	-0.155269*	-0.118648*
-26.68*	-0.166016*	-0.2605*	-0.160402*	-0.159914*	-0.109987*
-26.58*	-0.168457*	-0.262939*	-0.164307*	-0.1521*	-0.103882*
-26.48*	-0.16138*	-0.253665*	-0.150393*	-0.154544*	-0.0889921*
-26.38*	-0.168457*	-0.259763*	-0.155759*	-0.162351*	-0.100708*
-26.28*	-0.15894*	-0.251225*	-0.152592*	-0.143559*	-0.0968061*
-26.18*	-0.163818*	-0.246581*	-0.151854*	-0.150633*	-0.10388*
-26.08*	-0.151123*	-0.252686*	-0.147949*	-0.152832*	-0.106079*
-25.98*	-0.152093*	-0.261468*	-0.162836*	-0.165521*	-0.123407*
-25.88*	-0.137207*	-0.262941*	-0.151857*	-0.152102*	-0.127319*
-25.78*	-0.139409*	-0.260502*	-0.140873*	-0.135747*	-0.117802*
-25.68*	-0.141846*	-0.274651*	-0.156487*	-0.156731*	-0.124871*
-25.58*	-0.161377*	-0.273193*	-0.162842*	-0.162354*	-0.154663*
-25.48*	-0.168454*	-0.279294*	-0.174558*	-0.174069*	-0.15466*
-25.38*	-0.162109*	-0.275395*	-0.165043*	-0.159916*	-0.152222*
-25.28*	-0.168456*	-0.273192*	-0.158202*	-0.166991*	-0.154662*
-25.18*	-0.154297*	-0.272218*	-0.160402*	-0.166994*	-0.155397*
-25.08*	-0.156738*	-0.273193*	-0.162842*	-0.157715*	-0.159302*
-24.98*	-0.154298*	-0.263673*	-0.176759*	-0.164552*	-0.160036*
-24.88*	-0.156738*	-0.274657*	-0.16992*	-0.170165*	-0.174194*
-24.78*	-0.154298*	-0.270753*	-0.167482*	-0.171632*	-0.183473*
-24.68*	-0.149658*	-0.275391*	-0.165039*	-0.155273*	-0.186646*
-24.58*	-0.156738*	-0.273193*	-0.162842*	-0.170166*	-0.190552*
-24.48*	-0.166013*	-0.275388*	-0.167478*	-0.171628*	-0.190549*
-24.38*	-0.161377*	-0.270756*	-0.172123*	-0.179448*	-0.198364*
-24.28*	-0.164549*	-0.262938*	-0.16992*	-0.188963*	-0.201537*
-24.18*	-0.158936*	-0.255861*	-0.168214*	-0.184084*	-0.210817*
-24.08*	-0.160645*	-0.266846*	-0.176025*	-0.185791*	-0.206909*
-23.98*	-0.156736*	-0.273191*	-0.16992*	-0.189695*	-0.220335*
-23.88*	-0.169189*	-0.275392*	-0.168214*	-0.194337*	-0.222534*
-23.78*	-0.169183*	-0.290277*	-0.190179*	-0.206048*	-0.23742*
-23.68*	-0.173828*	-0.287108*	-0.208007*	-0.206054*	-0.245971*
-23.58*	-0.17627*	-0.289551*	-0.194092*	-0.194336*	-0.236694*
-23.48*	-0.173835*	-0.278572*	-0.187019*	-0.191169*	-0.225715*
-23.38*	-0.161377*	-0.270757*	-0.174565*	-0.186528*	-0.224976*
-23.28*	-0.153574*	-0.264413*	-0.172128*	-0.167001*	-0.207651*
-23.18*	-0.164551*	-0.265375*	-0.182367*	-0.181879*	-0.213251*
-23.08*	-0.158203*	-0.243408*	-0.164307*	-0.174805*	-0.205444*
-22.98*	-0.146489*	-0.236332*	-0.155766*	-0.176274*	-0.191289*
-22.88*	-0.148926*	-0.23877*	-0.156495*	-0.170899*	-0.199097*
-22.78*	-0.145025*	-0.231695*	-0.143316*	-0.15772*	-0.189092*
-22.68*	-0.139404*	-0.23633*	-0.152589*	-0.156007*	-0.176393*
-22.58*	-0.133301*	-0.222412*	-0.151123*	-0.158447*	-0.169556*
-22.48*	-0.130126*	-0.224608*	-0.147948*	-0.155273*	-0.167113*
-22.38*	-0.130127*	-0.2168*	-0.147952*	-0.155276*	-0.152222*
-22.28*	-0.130127*	-0.219238*	-0.152588*	-0.159912*	-0.159302*
-22.18*	-0.134033*	-0.197268*	-0.140139*	-0.16382*	-0.151491*
-22.08*	-0.14502*	-0.219238*	-0.155029*	-0.169434*	-0.159302*
-21.98*	-0.13477*	-0.208989*	-0.14478*	-0.16309*	-0.159306*
-21.88*	-0.146484*	-0.212155*	-0.152585*	-0.176267*	-0.16394*
-21.78*	-0.140382*	-0.203614*	-0.158204*	-0.177979*	-0.177369*
-21.68*	-0.137939*	-0.208986*	-0.147951*	-0.181887*	-0.163942*
-21.58*	-0.154297*	-0.208984*	-0.155762*	-0.187988*	-0.175659*
-21.48*	-0.146487*	-0.19971*	-0.155765*	-0.186526*	-0.174197*
-21.38*	-0.148193*	-0.198973*	-0.167479*	-0.196775*	-0.182007*
-21.28*	-0.154296*	-0.201903*	-0.172118*	-0.1958*	-0.183471*
-21.18*	-0.158203*	-0.199703*	-0.179195*	-0.209957*	-0.19836*
-21.08*	-0.1521*	-0.195801*	-0.177734*	-0.20459*	-0.198364*
-20.98*	-0.166015*	-0.194091*	-0.179931*	-0.206054*	-0.190551*
-20.88*	-0.156738*	-0.187991*	-0.175296*	-0.194339*	-0.193726*
-20.78*	-0.166018*	-0.177736*	-0.180666*	-0.198977*	-0.195192*
-20.68*	-0.184082*	-0.199701*	-0.194086*	-0.217767*	-0.210077*
-20.58*	-0.185547*	-0.197266*	-0.19873*	-0.225586*	-0.198364*
-20.48*	-0.180908*	-0.187988*	-0.194092*	-0.220947*	-0.205444*
-20.38*	-0.169189*	-0.185551*	-0.179936*	-0.215336*	-0.195923*
-20.28*	-0.176996*	-0.195795*	-0.206537*	-0.228754*	-0.208612*
-20.18*	-0.188721*	-0.20361*	-0.21362*	-0.240476*	-0.206174*
-20.08*	-0.192627*	-0.185547*	-0.19873*	-0.225586*	-0.203003*
-19.98*	-0.18092*	-0.173108*	-0.187024*	-0.210705*	-0.185925*
-19.88*	-0.185547*	-0.173093*	-0.200192*	-0.206052*	-0.191284*
-19.78*	-0.187991*	-0.177737*	-0.205813*	-0.206058*	-0.195193*
-19.68*	-0.180908*	-0.165288*	-0.190923*	-0.202886*	-0.178105*
-19.58*	-0.180908*	-0.160645*	-0.187012*	-0.193604*	-0.171021*
-19.48*	-0.161387*	-0.141856*	-0.177744*	-0.170176*	-0.166392*
-19.38*	-0.161377*	-0.137204*	-0.172116*	-0.174802*	-0.167114*
-19.28*	-0.169194*	-0.13477*	-0.172123*	-0.182622*	-0.1554*
-19.18*	-0.161377*	-0.117676*	-0.166748*	-0.171631*	-0.159302*
-19.08*	-0.180908*	-0.119141*	-0.164307*	-0.174072*	-0.16394*
-18.98*	-0.169195*	-0.105962*	-0.158208*	-0.166265*	-0.162481*
-18.88*	-0.173096*	-0.107421*	-0.152587*	-0.176269*	-0.178833*
-18.78*	-0.180904*	-0.114498*	-0.167476*	-0.18188*	-0.190547*
-18.68*	-0.161377*	-0.105964*	-0.164314*	-0.174812*	-0.183479*
-18.58*	-0.153564*	-0.0996094*	-0.147217*	-0.175537*	-0.178101*
-18.48*	-0.146489*	-0.102788*	-0.152592*	-0.171635*	-0.171757*
-18.38*	-0.156738*	-0.106685*	-0.155025*	-0.185787*	-0.190552*
-18.28*	-0.149663*	-0.0896048*	-0.144048*	-0.177984*	-0.185186*
-18.18*	-0.149658*	-0.0878926*	-0.143312*	-0.181887*	-0.186647*
-18.08*	-0.137939*	-0.0761719*	-0.137695*	-0.172363*	-0.191284*
-17.98*	-0.130135*	-0.0669021*	-0.128426*	-0.167*	-0.183479*
-17.88*	-0.134033*	-0.0637235*	-0.130862*	-0.16553*	-0.185913*
-17.78*	-0.126959*	-0.0559145*	-0.121344*	-0.156745*	-0.183478*
-17.68*	-0.129395*	-0.0520048*	-0.113528*	-0.159183*	-0.185916*
-17.58*	-0.110596*	-0.0441895*	-0.0996094*	-0.138184*	-0.159302*
-17.48*	-0.0942426*	-0.0356489*	-0.0854535*	-0.13184*	-0.16248*
-17.38*	-0.0910645*	-0.0278368*	-0.085454*	-0.132573*	-0.155396*
-17.28*	-0.0825267*	-0.013679*	-0.0822825*	-0.119392*	-0.152229*
-17.18*	-0.0808105*	-0.0175801*	-0.0698262*	-0.120852*	-0.151491*
-17.08*	-0.0793457*	-0.0161133*	-0.0612793*	-0.113037*	-0.144409*
-16.98*	-0.078618*	-0.00977*	-0.0581102*	-0.103765*	-0.127324*
-16.88*	-0.0495605*	0.0182991*	-0.0361443*	-0.0849724*	-0.108521*
-16.78*	-0.0622544*	0.011232*	-0.0292954*	-0.0771469*	-0.108519*
-16.68*	-0.0480957*	0.0136676*	-0.023686*	-0.0686078*	-0.0921674*
-16.58*	-0.041748*	0.026123*	-0.0236816*	-0.0551758*	-0.0787354*
-16.48*	-0.0473661*	0.029294*	-0.0261259*	-0.0529813*	-0.0765409*
-16.38*	-0.0310059*	0.0353976*	-0.0144071*	-0.0380888*	-0.0648193*
-16.28*	-0.018312*	0.0449204*	-0.0166031*	-0.0380874*	-0.0670181*
-16.18*	-0.0161133*	0.0424776*	-0.00269*	-0.0341825*	-0.0648222*
-16.08*	-0.0200195*	0.0495605*	-0.00732*	-0.0341797*	-0.0609131*
-15.98*	-0.0300284*	0.0449228*	0.000489*	-0.038085*	-0.0592032*
-15.88*	-0.0129395*	0.0620041*	0.0121994*	-0.0263748*	-0.0452881*
-15.78*	-0.0192852*	0.057375*	0.0136738*	-0.0249004*	-0.04846*
-15.68*	-0.0183105*	0.05274*	0.00294*	-0.0356389*	-0.0506535*
-15.58*	-0.0161133*	0.0541992*	0.00513*	-0.0263672*	-0.0545654*
-15.48*	-0.00903*	0.0495605*	0.012207*	-0.029541*	-0.0531006*
-15.38*	-0.0144043*	0.0441875*	0.00757*	-0.0161152*	-0.0428467*
-15.28*	-0.0083*	0.0456515*	0.015378*	-0.0139188*	-0.0467558*
-15.18*	0.00806*	0.0502901*	0.0175753*	0.000974*	-0.0328397*
-15.08*	0.0136719*	0.050293*	0.0317383*	0.00562*	-0.0233154*
-14.98*	0.0253863*	0.0644488*	0.0341754*	0.0119586*	-0.0186811*
-14.88*	0.0197754*	0.065187*	0.0410171*	0.0141616*	-0.0094*
-14.78*	0.0253935*	0.0620145*	0.0317411*	0.00489*	-0.0147677*
-14.68*	0.0253906*	0.0644488*	0.0434527*	0.00732*	-0.0162397*
-14.58*	0.0275879*	0.0666504*	0.0480957*	0.00952*	-0.0094*
-14.48*	0.0253935*	0.0612821*	0.0466337*	-0.00219*	-0.00378*
-14.38*	0.0300293*	0.0715289*	0.0505328*	0.00732*	0.00793*
-14.28*	0.0261226*	0.0651851*	0.0559078*	0.000976*	0.00159*
-14.18*	0.0183105*	0.0666523*	0.0480976*	0.00244*	-0.00232*
-14.08*	0.0300293*	0.0644531*	0.0537109*	0.0151367*	0.000122*
-13.98*	0.0346723*	0.0573774*	0.0434614*	0.00489*	-0.00378*
-13.88*	0.036377*	0.0559063*	0.0395488*	0.0126934*	-0.00305*
-13.78*	0.030768*	0.0502992*	0.0363832*	-0.00219*	-0.00622*
-13.68*	0.0300293*	0.0573716*	0.0419907*	0.00342*	-0.00842*
-13.58*	0.0214844*	0.0488281*	0.0324707*	0.000977*	-0.00623*
-13.48*	0.0229512*	0.0502949*	0.0285664*	-0.00928*	-0.0140361*
-13.38*	0.010498*	0.0378475*	0.0224666*	-0.0146428*	-0.0186768*
-13.28*	0.0183077*	0.0495577*	0.0363741*	0.000241*	-0.00379*
-13.18*	0.0268555*	0.0346699*	0.0285664*	-0.0100078*	-0.00549*
-13.08*	0.0222168*	0.0300293*	0.0161133*	-0.0224609*	-0.00452*
-12.98*	0.0253902*	0.0410152*	0.0270992*	-0.0231938*	-0.00623*
-12.88*	0.0183105*	0.033206*	0.0271024*	-0.0185519*	-0.00378*
-12.78*	0.0066*	0.0229555*	0.00513*	-0.0263609*	-0.0186705*
-12.68*	0.0229492*	0.0229449*	0.0168414*	-0.0146528*	-0.00232*
-12.58*	0.020752*	0.0285645*	0.0146484*	-0.0263672*	0.000122*
-12.48*	0.0158706*	0.0307632*	0.00513*	-0.021727*	-0.0140366*
-12.38*	0.0285645*	0.0253891*	0.0122055*	-0.0161148*	-0.00842*
-12.28*	0.0229535*	0.0112348*	0.0153852*	-0.0263629*	-0.00622*
-12.18*	0.034668*	0.0151387*	0.0136738*	-0.0366192*	-0.0140361*
-12.08*	0.0378418*	0.0168457*	0.0192871*	-0.0310059*	-0.0233154*
-11.98*	0.0378481*	0.00416*	-0.00268*	-0.0366148*	-0.0289244*
-11.88*	0.0495605*	0.00586*	0.00293*	-0.035646*	-0.0311279*
-11.78*	0.053464*	0.0104952*	0.00512*	-0.02637*	-0.0233183*
-11.68*	0.0480957*	0.00513*	0.00757*	-0.0185566*	-0.0233174*
-11.58*	0.0471191*	-0.0083*	-0.00977*	-0.029541*	-0.0289307*
-11.48*	0.0417509*	-0.0083*	-0.00415*	-0.031003*	-0.0233126*
-11.38*	0.0339355*	0.00268*	-0.00342*	-0.0224633*	-0.0218506*
-11.28*	0.0332055*	-0.00122*	-0.0144019*	-0.0380836*	-0.023313*
-11.18*	0.0214844*	-0.0129366*	-0.00879*	-0.0263644*	-0.0186739*
-11.08*	0.0112305*	-0.00977*	-0.0112305*	-0.0380859*	-0.0257568*
-10.98*	0.0268503*	-0.0044*	-0.00269*	-0.0295462*	-0.00696*
-10.88*	0.010498*	-0.00903*	-0.0104952*	-0.031003*	-0.00696*
-10.78*	0.0300174*	0.00341*	0.00438*	-0.0146604*	0.00939*
-10.68*	0.0222168*	0.00904*	0.00757*	-0.0263644*	0.0118437*
-10.58*	0.0136719*	-0.00122*	0.012207*	-0.0263672*	-0.00378*
-10.48*	0.0197726*	-0.00366*	0.00976*	-0.0217313*	0.00549*
-10.38*	0.0175781*	-0.00585*	0.00294*	-0.0263615*	-0.0108643*
-10.28*	0.00196*	-0.00512*	0.00513*	-0.0341754*	-0.00769*
-10.18*	0.0183105*	0.00195*	0.0107379*	-0.0356489*	0.00085*
-10.08*	0.0151367*	-0.00513*	0.00977*	-0.0412598*	-0.00232*
-9.979981*	0.00196*	-0.0083*	0.00757*	-0.0412569*	-0.00378*
-9.88*	0.010498*	-0.00123*	0.0122027*	-0.0356489*	-0.00378*
-9.77997*	0.015141*	0.00196*	0.0122114*	-0.0380816*	-0.00622*
-9.67999*	0.0151367*	0.00805*	0.0168429*	-0.0366239*	0.00549*
-9.58002*	0.0136719*	0.010498*	0.012207*	-0.0310059*	-0.00232*
-9.479981*	0.0253863*	0.00903*	0.0239215*	-0.0310102*	0.0150103*
-9.38*	0.0119629*	0.00806*	0.023932*	-0.0444273*	-0.00232*
-9.27997*	0.0207528*	0.00586*	0.0239267*	-0.0388175*	0.000855*
-9.17999*	0.00195*	-0.00268*	0.0107493*	-0.0473561*	-0.00378*
-9.08002*	-0.0083*	-0.0153809*	0.00513*	-0.0646973*	-0.0108643*
-8.979981*	-0.00123*	0.00341*	-0.00269*	-0.0529828*	-0.00696*
-8.88*	-0.00903*	-0.00268*	0.00293*	-0.0458956*	-0.00696*
-8.77997*	-0.0129399*	-0.000489*	0.00122*	-0.0349126*	-0.00769*
-8.67999*	-0.00122*	0.0151315*	0.0168405*	-0.0295462*	0.0101266*
-8.58002*	-0.0136719*	-0.00269*	0.00293*	-0.0341797*	0.0111084*
-8.479981*	-0.0278277*	-0.0129351*	-0.0112261*	-0.0427203*	0.00867*
-8.38*	-0.00122*	0.00805*	0.00976*	-0.0170998*	0.0179443*
-8.27997*	-0.0175725*	-0.00585*	-0.000238*	-0.0270939*	0.0157527*
-8.17999*	-0.000488*	0.00658*	0.00512*	-0.00684*	0.0328293*
-8.08002*	0.00732*	0.0151367*	0.0239258*	0.00488*	0.0406494*
-7.97998*	-0.00195*	0.00904*	0.0161189*	0.00489*	0.0345516*
-7.88*	-0.0175781*	0.00196*	0.00757*	0.000979*	0.0352783*
-7.77997*	-0.0114755*	-0.00366*	0.000487*	0.0126944*	0.0296622*
-7.67999*	-0.0168457*	0.00342*	0.000491*	0.00952*	0.0242948*
-7.58002*	-0.0136719*	0.00513*	0.000488*	0.0229492*	0.0306396*
-7.47998*	-0.0207476*	-0.00512*	0.000493*	0.0251508*	0.0211225*
-7.38*	-0.012207*	-0.00367*	0.000483*	0.03686*	0.0367432*
-7.27997*	-0.0300236*	-0.0104924*	-0.00414*	0.0361385*	0.0306453*
-7.17999*	-0.0239258*	-0.0114755*	-0.017579*	0.0478507*	0.0335684*
-7.08002*	-0.0332031*	-0.00586*	-0.0119629*	0.0439453*	0.0274658*
-6.97998*	-0.0388121*	-0.0207457*	-0.0175719*	0.0439516*	0.0218568*
-6.88*	-0.0378418*	-0.0207534*	-0.0126968*	0.0478501*	0.0267334*
-6.77997*	-0.0449147*	-0.0300221*	-0.031487*	0.0463939*	0.0196605*
-6.67999*	-0.0473633*	-0.0317387*	-0.0261235*	0.0446773*	0.0133052*
-6.58002*	-0.0402832*	-0.0395508*	-0.0222168*	0.0563965*	0.0203857*
-6.47998*	-0.0519963*	-0.0519963*	-0.0400334*	0.0588435*	0.0157527*
-6.38*	-0.0402832*	-0.0371122*	-0.0307645*	0.0634737*	0.0250244*
-6.27997*	-0.052*	-0.0427227*	-0.0371074*	0.0681172*	0.0172139*
-6.17999*	-0.0598145*	-0.0495549*	-0.0478459*	0.075201*	0.0033*
-6.08002*	-0.0551758*	-0.059082*	-0.050293*	0.0666504*	0.00549*
-5.97998*	-0.0480957*	-0.0598145*	-0.0534668*	0.0681152*	0.0125732*
-5.88*	-0.0612793*	-0.0729952*	-0.0627413*	0.0620145*	-0.00378*
-5.77997*	-0.0668883*	-0.0739684*	-0.0651793*	0.0610414*	-0.010858*
-5.67999*	-0.0715332*	-0.0800772*	-0.0627432*	0.0666513*	-0.00305*
-5.58002*	-0.0715332*	-0.0817871*	-0.072998*	0.0727539*	-0.00232*
-5.47998*	-0.0715275*	-0.0925236*	-0.0776311*	0.0627498*	-0.00378*
-5.38*	-0.0598145*	-0.0942392*	-0.0769052*	0.0642081*	-0.00232*
-5.27997*	-0.0520011*	-0.0910636*	-0.0783682*	0.0542001*	-0.00696*
-5.17999*	-0.0551758*	-0.102779*	-0.0939898*	0.0564008*	-0.0186724*
-5.08002*	-0.0559082*	-0.115234*	-0.0854492*	0.0556641*	-0.0194092*
-4.97998*	-0.068357*	-0.1145*	-0.0964332*	0.0471215*	-0.0257545*
-4.88*	-0.0715332*	-0.117683*	-0.0822825*	0.0485768*	-0.0186768*
-4.77997*	-0.0793429*	-0.12695*	-0.0893526*	0.0393095*	-0.0311251*
-4.67999*	-0.0864258*	-0.134032*	-0.104247*	0.0290542*	-0.0421128*
-4.58002*	-0.088623*	-0.122314*	-0.106445*	0.0119629*	-0.0303955*
-4.47998*	-0.0832596*	-0.11451*	-0.0964431*	0.0205002*	-0.0155105*
-4.38*	-0.101318*	-0.122313*	-0.112059*	0.0173359*	-0.0211182*
-4.27997*	-0.0839887*	-0.11768*	-0.121342*	0.0165972*	-0.00696*
-4.17999*	-0.0910645*	-0.115236*	-0.108889*	0.00488*	-0.0115986*
-4.08002*	-0.0942383*	-0.12085*	-0.123779*	0.0134277*	-0.0172119*
-3.97998*	-0.100341*	-0.119872*	-0.121337*	0.00342*	-0.0201407*
-3.88*	-0.101318*	-0.125489*	-0.138673*	-0.0100107*	-0.0094*
-3.77997*	-0.0871645*	-0.122321*	-0.137702*	-0.0192934*	0.00329*
-3.67999*	-0.0808105*	-0.123784*	-0.128423*	-0.0310106*	0.00866*
-3.58002*	-0.0825195*	-0.12085*	-0.131592*	-0.0490723*	0.0094*
-3.47998*	-0.0864349*	-0.110605*	-0.119882*	-0.0412689*	0.0203767*
-3.38*	-0.0715332*	-0.102795*	-0.0971799*	-0.0224729*	0.0562744*
-3.27997*	-0.0566426*	-0.0847187*	-0.0986347*	-0.0310078*	0.0618877*
-3.17999*	-0.0566406*	-0.0738625*	-0.0893655*	-0.0341897*	0.071157*
-3.08002*	-0.0551758*	-0.0644531*	-0.072998*	-0.0341797*	0.0906982*
-2.97998*	-0.0473661*	-0.0700712*	-0.0730009*	-0.0412626*	0.0999728*
-2.88*	-0.0449219*	-0.0683704*	-0.0549427*	-0.0232044*	0.120483*
-2.77997*	-0.0285835*	-0.0566597*	-0.0354195*	-0.0114937*	0.149273*
-2.67999*	-0.0246582*	-0.0520096*	-0.0339431*	-0.0139236*	0.157097*
-2.58002*	-0.0175781*	-0.052002*	-0.0307617*	-0.00684*	0.188354*
-2.47998*	-0.0161204*	-0.0590892*	-0.0190501*	-0.0192943*	0.208611*
-2.38*	0.00586*	-0.0410319*	-0.0190592*	-0.00295*	0.214233*
-2.27997*	0.0104904*	-0.037117*	0.0153733*	0.0126877*	0.243767*
-2.17999*	0.050293*	-0.0153956*	0.0566259*	0.0649267*	0.286728*
-2.08002*	0.0893555*	-0.0175781*	0.0871582*	0.0744629*	0.325806*
-1.97998*	0.111319*	-0.0199066*	0.104483*	0.0908112*	0.358756*
-1.88*	0.125366*	-0.0324735*	0.117673*	0.110349*	0.360962*
-1.77997*	0.135498*	-0.0395508*	0.138794*	0.119751*	0.35791*
-1.67999*	0.143311*	-0.0441866*	0.12012*	0.125247*	0.363406*
-1.58002*	0.147217*	-0.0637207*	0.119263*	0.134521*	0.395386*
-1.47998*	0.156635*	-0.0785942*	0.0825386*	0.102558*	0.381367*
-1.38*	0.165161*	-0.0692034*	0.0699568*	0.0853377*	0.369629*
-1.27997*	0.150397*	-0.0676208*	0.086432*	0.0681214*	0.400031*
-1.17999*	0.158936*	-0.0722556*	0.0778908*	0.0752053*	0.410288*
-1.08002*	0.147217*	-0.114502*	0.0629883*	0.0275879*	0.411011*
-0.97998*	0.128431*	-0.0668811*	0.0363904*	0.0681286*	0.446913*
-0.880005*	0.0957031*	-0.0800371*	-0.0150957*	0.0400801*	0.481323*
-0.779968*	0.077672*	-0.0824842*	0.0207873*	0.00565*	0.500035*
-0.679993*	-0.00354*	-0.13167*	0.0262895*	-0.0154586*	0.454024*
-0.580017*	-0.00513*	-0.132568*	0.0418701*	0.0219727*	0.454712*
-0.47998*	0.201107*	0.125301*	0.28326*	0.158749*	0.63287*
-0.380005*	0.511353*	0.400943*	0.52692*	0.407901*	0.979004*
-0.279968*	0.0424548*	0.387792*	0.468358*	0.256444*	0.854711*
-0.179993*	-2.59033*	-0.219461*	0.159689*	-0.327371*	0.725607*
-0.0800171*	-8.9895*	-3.65271*	-1.39563*	-1.2467*	0.217285*
0.0200195*	-18.9043*	-9.68697*	-4.31185*	-2.74581*	-0.688806*
0.119995*	-23.8169*	-14.2424*	-6.86335*	-3.91364*	-1.06787*
0.220032*	-24.1853*	-14.9626*	-7.41332*	-4.08702*	-1.15905*
0.320007*	-22.381*	-14.3229*	-7.02435*	-3.69891*	-1.2099*
0.419983*	-20.1083*	-12.9105*	-6.45105*	-3.42554*	-1.14282*
0.52002*	-17.4503*	-11.4832*	-5.93618*	-3.06851*	-0.7084*
0.619995*	-15.0566*	-10.1449*	-5.2096*	-2.82471*	-0.693726*
0.720032*	-12.8995*	-9.04798*	-4.8158*	-2.60047*	-0.638921*
0.820007*	-10.5426*	-8.0956*	-4.51113*	-2.3091*	-0.516985*
0.919983*	-8.56531*	-7.08167*	-4.08777*	-2.19824*	-0.400757*
1.02002*	-6.65823*	-6.20511*	-3.53543*	-2.04666*	-0.37796*
1.12*	-4.94885*	-5.20895*	-3.28854*	-1.7662*	-0.266357*
1.22003	-3.11216	-4.39182	-2.89096	-1.56467	-0.176487
1.32001	-1.50439	-3.51057	-2.53389	-1.46467	-0.121047
1.41998	-0.0731201	-2.98254	-2.24646	-1.33655	0.0281982
1.52002	1.55665	-2.25903	-1.98693	-1.21545	0.164922
1.62	2.93005	-1.55431	-1.72301	-1.11388	0.265625
1.72003	4.19184	-1.1098	-1.55255	-1.06146	0.243109
1.82001	5.35815	-0.636321	-1.3768	-0.969329	0.303987
1.91998	6.15967	-0.181641	-1.17847	-0.916992	0.330566
2.02002	7.39722	0.269904	-1.02599	-0.808343	0.389166
2.12	8.48083	0.728536	-0.913554	-0.728617	0.415771
2.22003	9.52383	1.13406	-0.858858	-0.683321	0.422758
2.32001	10.3512	1.46999	-0.780743	-0.616192	0.461811
2.41998	11.1598	1.79797	-0.716675	-0.567017	0.468872
2.52002	11.9739	2.09498	-0.640123	-0.494249	0.481337
2.62	12.8301	2.4175	-0.593241	-0.451395	0.505493
2.72003	13.6027	2.71669	-0.504992	-0.39049	0.510999
2.82001	14.3606	3.00123	-0.440054	-0.334952	0.528207
2.91998	15.1628	3.29333	-0.335449	-0.267822	0.572754
3.02002	15.9192	3.57229	-0.265115	-0.252908	0.555564
3.12	16.6495	3.80189	-0.20812	-0.218618	0.573486
3.22003	17.4058	4.073	-0.138544	-0.182611	0.57276
3.32001	18.0833	4.31837	-0.0627365	-0.163078	0.582161
3.41998	18.6809	4.53711	-0.0268555	-0.159912	0.575073
3.52002	19.3074	4.77295	0.0559125	-0.126338	0.590703
3.62	19.9387	5.01757	0.14587	-0.0778852	0.641479
3.72003	20.5948	5.25574	0.221556	-0.0389423	0.671141
3.82001	21.2097	5.46363	0.278575	-0.0341687	0.68214
3.91998	21.7948	5.65808	0.331665	-0.0318604	0.691406
4.02002	22.3762	5.86061	0.366962	-0.0263486	0.683734
4.12	22.9604	6.06592	0.419191	-0.0100079	0.711792
4.22003	23.5169	6.28321	0.445811	-0.00365	0.724375
4.32001	24.1121	6.4956	0.488034	0.0485811	0.75549
4.41998	24.6589	6.67773	0.496582	0.0478516	0.746948
4.52002	25.2012	6.86208	0.496598	0.0486002	0.735246
4.62	25.7355	7.02846	0.514539	0.05409	0.721924
4.72003	26.2254	7.20656	0.523944	0.0603209	0.696918
4.82001	26.7207	7.38479	0.504416	0.0464087	0.687644
4.91998	27.2715	7.57617	0.543457	0.0603027	0.692261
5.02002	27.7527	7.72219	0.551289	0.0400581	0.668842
5.12	28.2683	7.91284	0.586423	0.0720191	0.657837
5.22003	28.7863	8.08387	0.609017	0.0736165	0.651619
5.32001	29.2722	8.25661	0.641127	0.0728893	0.614882
5.41998	29.7747	8.45508	0.667725	0.0900879	0.610229
5.52002	30.2612	8.63941	0.701178	0.0869203	0.614142
5.62	30.7441	8.82301	0.741954	0.0673933	0.578247
5.72003	31.2044	8.99879	0.757583	0.0666647	0.556411
5.82001	31.6902	9.17774	0.781745	0.0783763	0.547004
5.91998	32.1746	9.33398	0.805176	0.0681152	0.535278
6.02002	32.6261	9.50269	0.824712	0.0720263	0.525029
6.12	33.1042	9.69019	0.859134	0.0822783	0.532104
6.22003	33.5698	9.8667	0.887946	0.0798402	0.528937
6.32001	34.0051	10.052	0.91773	0.0776424	0.50794
6.41998	34.4753	10.2292	0.948975	0.0830078	0.500122
6.52002	34.9292	10.4175	0.977785	0.0993667	0.497682
6.62	35.3715	10.598	1.00281	0.116579	0.496094
6.72003	35.7722	10.7644	1.02943	0.114999	0.489144
6.82001	36.1941	10.9526	1.06299	0.125981	0.493047
6.91998	36.6309	11.127	1.10449	0.140869	0.488403
7.02002	37.0487	11.2847	1.12623	0.143073	0.474982
7.12	37.4589	11.4667	1.15284	0.160287	0.467285
7.22003	37.8745	11.655	1.20434	0.184564	0.486688
7.32001	38.3105	11.834	1.25757	0.187743	0.496214
7.41998	38.6792	12.0081	1.28638	0.185303	0.498413
7.52002	39.0511	12.2042	1.31067	0.199342	0.514894
7.62	39.4324	12.3613	1.33326	0.211923	0.508667
7.72003	39.8394	12.5393	1.36841	0.208742	0.510134
7.82001	40.2402	12.6973	1.3982	0.219	0.515753
7.91998	40.6074	12.8621	1.41455	0.20874	0.497681
8.02002	40.9832	13.0332	1.43872	0.228271	0.504761
8.12	41.3606	13.2207	1.47632	0.258055	0.515747
8.22003	41.758	13.4065	1.51684	0.279047	0.525019
8.32001	42.1465	13.6035	1.54662	0.301752	0.543085
8.41998	42.541	13.78	1.59106	0.336914	0.567993
8.52002	42.9175	13.9402	1.60914	0.336921	0.558723
8.62	43.3136	14.1167	1.64965	0.361077	0.571167
8.72003	43.6746	14.2839	1.68408	0.387695	0.590698
8.82001	44.0135	14.4418	1.71375	0.393929	0.590706
8.91998	44.3965	14.6206	1.73413	0.411133	0.610229
9.02002	44.7456	14.7722	1.74732	0.422856	0.614141
9.12	45.1042	14.9402	1.7832	0.443845	0.626587
9.22003	45.4473	15.0964	1.81152	0.464356	0.632936
9.32001	45.7722	15.2683	1.84497	0.481442	0.649289
9.41998	46.1191	15.416	1.8833	0.48999	0.661011
9.52002	46.4519	15.5652	1.91309	0.496343	0.661016
9.62	46.8035	15.7371	1.9497	0.517331	0.668823
9.72003	47.127	15.8972	1.97388	0.519775	0.677368
9.82001	47.4487	16.0347	2.00049	0.521245	0.668096
9.91998	47.7745	16.1902	2.04028	0.519775	0.680542
10.02	48.0854	16.3535	2.07007	0.532227	0.689087
10.12	48.4004	16.5059	2.09741	0.543948	0.687622
10.22	48.72	16.655	2.1294	0.543948	0.691531
10.32	49.0386	16.8262	2.17236	0.562739	0.711787
10.42	49.3503	16.9722	2.20117	0.568115	0.709351
10.52	49.6582	17.144	2.23803	0.575191	0.723506
10.62	49.9448	17.3113	2.25903	0.587646	0.726685
10.72	50.2191	17.4652	2.27942	0.600225	0.723516
10.82	50.4839	17.6401	2.30908	0.607179	0.726686
10.92	50.7722	17.7964	2.3418	0.604004	0.735962
11.02	51.0371	17.9504	2.36695	0.604986	0.723516
11.12	51.3003	18.1128	2.39966	0.618894	0.743042
11.22	51.5684	18.2566	2.42237	0.609626	0.739143
11.32	51.8574	18.4089	2.4685	0.630608	0.762566
11.42	52.1121	18.5613	2.49585	0.63623	0.765747
11.52	52.3933	18.7261	2.54577	0.654779	0.783564
11.62	52.6542	18.8519	2.5763	0.658817	0.780518
11.72	52.9285	19.019	2.60278	0.670409	0.789916
11.82	53.1824	19.1636	2.64966	0.684571	0.786744
11.92	53.4668	19.3059	2.68262	0.704102	0.80481
12.02	53.7332	19.4675	2.71924	0.707273	0.809445
12.12	53.9636	19.6245	2.75196	0.713381	0.806274
12.22	54.2362	19.7714	2.77234	0.72205	0.81641
12.32	54.4792	19.9331	2.81055	0.736083	0.814085
12.42	54.7292	20.0872	2.84277	0.746338	0.83606
12.52	54.998	20.2417	2.87158	0.751711	0.837526
12.62	55.2488	20.3855	2.90357	0.758059	0.83606
12.72	55.4878	20.551	2.93872	0.775874	0.842158
12.82	55.7332	20.7051	2.97777	0.801016	0.871939
12.92	55.9739	20.8503	3.03101	0.817383	0.886108
13.02	56.1941	20.9863	3.042	0.820564	0.871955
13.12	56.4207	21.1323	3.07544	0.834474	0.872681
13.22	56.666	21.2864	3.12939	0.854974	0.886835
13.32	56.8667	21.4331	3.15747	0.868896	0.884398
13.42	57.0957	21.5886	3.20288	0.883789	0.891479
13.52	57.2878	21.7417	3.24731	0.907953	0.899286
13.62	57.4863	21.9075	3.2771	0.918211	0.911011
13.72	57.6589	22.0457	3.28492	0.922859	0.906379
13.82	57.8699	22.2026	3.31835	0.942377	0.920282
13.92	58.0645	22.3535	3.34741	0.942383	0.914185
14.02	58.2683	22.5066	3.38794	0.961911	0.933713
14.12	58.4878	22.655	3.40747	0.981442	0.939819
14.22	58.666	22.7925	3.42554	0.986087	0.938357
14.32	58.8816	22.9504	3.47314	1.00488	0.949337
14.42	59.1035	23.0698	3.51221	1.02051	0.954712
14.52	59.2964	23.2143	3.53637	1.04394	0.961787
14.62	59.4792	23.334	3.58106	1.05176	0.961792
14.72	59.6824	23.4722	3.59961	1.06348	0.961791
14.82	59.8809	23.6199	3.64502	1.07837	0.965697
14.92	60.084	23.7683	3.68726	1.09546	0.964966
15.02	60.2996	23.8997	3.73022	1.10961	0.984493
15.12	60.491	24.0425	3.75977	1.11182	0.986694
15.22	60.6753	24.1831	3.79663	1.12915	1.00549
15.32	60.8801	24.3223	3.84033	1.14477	1.01111
15.42	61.0496	24.4597	3.87158	1.16577	1.02039
15.52	61.2019	24.5886	3.89112	1.17285	1.02185
15.62	61.3933	24.7441	3.93408	1.18457	1.02283
15.72	61.573	24.8823	3.96143	1.2041	1.02185
15.82	61.7332	25.0059	4.00439	1.21118	1.03137
15.92	61.9011	25.1277	4.03174	1.21655	1.02356
16.02	62.0449	25.2612	4.06763	1.22827	1.03284
16.12	62.1777	25.4043	4.10449	1.2456	1.04236
16.22	62.3308	25.4956	4.12305	1.24464	1.02967
16.32	62.4956	25.6511	4.17553	1.26659	1.05944
16.42	62.6387	25.7559	4.21143	1.26196	1.06653
16.52	62.791	25.8887	4.23877	1.26269	1.06409
16.62	62.9612	26.0081	4.28173	1.28222	1.07581
16.72	63.1097	26.1348	4.32007	1.29394	1.09314
16.82	63.2307	26.2651	4.3418	1.3025	1.09217
16.92	63.3918	26.373	4.36694	1.30103	1.08606
17.02	63.5432	26.5151	4.39184	1.30566	1.09216
17.12	63.7122	26.6543	4.4209	1.31348	1.09314
17.22	63.8745	26.7878	4.4497	1.32519	1.10241
17.32	64.0137	26.9394	4.47705	1.33764	1.10314
17.42	64.1707	27.0933	4.52466	1.35645	1.12195
17.52	64.3262	27.2097	4.55591	1.35962	1.11731
17.62	64.4675	27.3535	4.59741	1.37207	1.12976
17.72	64.6284	27.4722	4.62158	1.38061	1.12976
17.82	64.7488	27.5886	4.64575	1.37598	1.12976
17.92	64.9114	27.7051	4.67944	1.39404	1.13367
18.02	65.0393	27.8315	4.70825	1.39624	1.14148
18.12	65.1465	27.948	4.72632	1.39624	1.1344
18.22	65.2676	28.084	4.76928	1.4104	1.14856
18.32	65.4011	28.2097	4.78638	1.4065	1.1344
18.42	65.5613	28.3386	4.83252	1.44238	1.15637
18.52	65.6511	28.4565	4.8606	1.43921	1.15784
18.62	65.7722	28.6003	4.89818	1.45873	1.17737
18.72	65.877	28.7168	4.92237	1.46118	1.17127
18.82	65.9714	28.8582	4.96533	1.48071	1.18054
18.92	66.0972	28.9956	4.99731	1.49463	1.18201
19.02	66.1848	29.1152	5.02392	1.51196	1.1947
19.12	66.2949	29.2324	5.05054	1.50806	1.20007
19.22	66.3862	29.3433	5.06763	1.50245	1.18836
19.32	66.4902	29.4817	5.09277	1.52368	1.20007
19.42	66.573	29.5815	5.10669	1.5166	1.20154
19.52	66.6738	29.7129	5.12866	1.51978	1.21033
19.62	66.7932	29.8237	5.15747	1.52905	1.20862
19.72	66.8855	29.9402	5.17237	1.52906	1.20862
19.82	66.9934	30.0605	5.20679	1.5393	1.21033
19.92	67.1035	30.1863	5.23096	1.54395	1.22424
20.02	67.2051	30.2996	5.26928	1.56591	1.2384
20.12	67.312	30.4167	5.29419	1.57129	1.23914
20.22	67.4285	30.523	5.32935	1.56812	1.24768
20.32	67.5535	30.6348	5.35913	1.57983	1.24768
20.42	67.6575	30.7207	5.39429	1.5979	1.24939
20.52	67.7612	30.823	5.41846	1.594	1.25159
20.62	67.8589	30.9526	5.45117	1.60717	1.27039
20.72	67.9558	31.0574	5.48487	1.6189	1.27503
20.82	68.052	31.1511	5.49976	1.62134	1.27283
20.92	68.1636	31.2683	5.54346	1.63379	1.29456
21.02	68.2628	31.3652	5.56299	1.64868	1.30164
21.12	68.3706	31.4832	5.5935	1.66113	1.3009
21.22	68.4565	31.5933	5.62622	1.6626	1.30701
21.32	68.5254	31.7129	5.65283	1.67675	1.31799
21.42	68.6003	31.8027	5.66772	1.67993	1.32043
21.52	68.7019	31.9363	5.71142	1.69701	1.32433
21.62	68.7871	32.0339	5.74341	1.7041	1.33362
21.72	68.9128	32.144	5.77392	1.72753	1.35558
21.82	68.991	32.2573	5.7981	1.72754	1.3617
21.92	69.0808	32.3652	5.82471	1.73535	1.37512
22.02	69.1479	32.4675	5.85205	1.7478	1.37195
22.12	69.2402	32.5886	5.88647	1.76659	1.38831
22.22	69.3152	32.6948	5.92236	1.7666	1.39856
22.32	69.3855	32.7996	5.94189	1.76978	1.40784
22.42	69.4863	32.8972	5.98096	1.79395	1.41101
22.52	69.5566	33.0012	6.0122	1.80566	1.42273
22.62	69.6362	33.1082	6.04345	1.81738	1.43762
22.72	69.709	33.2097	6.07471	1.82837	1.44226
22.82	69.7676	33.3074	6.10205	1.83301	1.4469
22.92	69.8433	33.4167	6.1333	1.85254	1.45398
23.02	69.9128	33.5261	6.16064	1.85254	1.45715
23.12	69.991	33.6355	6.17236	1.86035	1.46179
23.22	70.0762	33.7417	6.20361	1.86499	1.46643
23.32	70.1465	33.8574	6.23022	1.89086	1.48059
23.42	70.2144	33.948	6.25513	1.8916	1.4696
23.52	70.2784	34.0527	6.28174	1.90796	1.4696
23.62	70.3433	34.155	6.31299	1.91504	1.4696
23.72	70.4324	34.2566	6.35204	1.92992	1.48449
23.82	70.491	34.3823	6.3606	1.93921	1.48596
23.92	70.5496	34.5034	6.39429	1.94238	1.47424
24.02	70.6003	34.6035	6.42236	1.9541	1.4696
24.12	70.6746	34.7097	6.46142	1.96581	1.4845
24.22	70.7246	34.8191	6.49268	1.97363	1.47815
24.32	70.7651	34.9089	6.51685	1.97827	1.47668
24.42	70.8503	35.0137	6.56299	1.99316	1.48914
24.52	70.9277	35.1081	6.59423	2.01977	1.50085
24.62	70.9863	35.1902	6.62403	2.01978	1.50085
24.72	71.0581	35.2925	6.66528	2.03686	1.51721
24.82	71.0996	35.3848	6.69189	2.0603	1.52429
24.92	71.1675	35.4839	6.73096	2.0752	1.5321
25.02	71.2051	35.5691	6.75049	2.08301	1.52039
25.12	71.2527	35.6589	6.77002	2.09473	1.52039
25.22	71.3035	35.7488	6.81762	2.10644	1.5321
25.32	71.3574	35.8262	6.84424	2.10962	1.5321
25.42	71.437	35.9167	6.87158	2.13379	1.53992
25.52	71.4746	36.0066	6.90283	2.14624	1.53992
25.62	71.5176	36.1082	6.91773	2.14868	1.53528
25.72	71.5808	36.2222	6.94653	2.16967	1.54455
25.82	71.6433	36.3262	6.98803	2.18774	1.55163
25.92	71.6948	36.4089	7.01221	2.19238	1.54382
26.02	71.7527	36.4824	7.04346	2.20874	1.55164
26.12	71.8262	36.573	7.07543	2.22363	1.55481
26.22	71.8887	36.6863	7.11376	2.23534	1.55163
26.32	71.9207	36.7847	7.1333	2.24316	1.56409
26.42	71.9722	36.8777	7.17236	2.2627	1.57898
26.52	72.0137	36.9675	7.19971	2.26733	1.57898
26.62	72.0613	37.0527	7.24267	2.29784	1.58606
26.72	72.1121	37.144	7.26221	2.30103	1.57117
26.82	72.1543	37.198	7.28174	2.31348	1.57117
26.92	72.2019	37.2878	7.31616	2.3252	1.57117
27.02	72.2456	37.3777	7.34033	2.3252	1.57117
27.12	72.3136	37.4668	7.37157	2.34936	1.58289
27.22	72.3621	37.5496	7.40283	2.35645	1.57117
27.32	72.3933	37.6121	7.41773	2.35181	1.56653
27.42	72.4355	37.6785	7.43018	2.35962	1.55945
27.52	72.4714	37.7559	7.44971	2.37207	1.55945
27.62	72.5183	37.8542	7.48876	2.3916	1.56726
27.72	72.5808	37.9526	7.51685	2.3916	1.56726
27.82	72.6348	38.0332	7.53174	2.3916	1.56726
27.92	72.6604	38.1128	7.5481	2.39624	1.56409
28.02	72.6941	38.198	7.56299	2.3916	1.55945
28.12	72.709	38.3066	7.59423	2.41503	1.57117
28.22	72.7722	38.4089	7.62549	2.42676	1.57117
28.32	72.7839	38.4956	7.64502	2.42676	1.57117
28.42	72.8035	38.5886	7.66455	2.42676	1.57117
28.52	72.8379	38.6785	7.69897	2.43921	1.57117
28.62	72.8862	38.7637	7.72314	2.44629	1.57581
28.72	72.9395	38.8386	7.75049	2.45801	1.58289
28.82	72.9753	38.9167	7.77393	2.46582	1.57507
28.92	72.9832	38.9839	7.80127	2.46582	1.58289
29.02	73.0208	39.084	7.81616	2.48071	1.57825
29.12	73.0425	39.1621	7.83643	2.48462	1.57117
29.22	73.0808	39.2253	7.85986	2.50098	1.57117
29.32	73.0988	39.2925	7.88721	2.50098	1.57117
29.42	73.1472	39.3777	7.91846	2.50879	1.57581
29.52	73.1636	39.4629	7.93799	2.50879	1.58289
29.62	73.1934	39.5339	7.96924	2.52051	1.58606
29.72	73.2292	39.6206	7.99341	2.52515	1.59851
29.82	73.2651	39.7129	8.02002	2.54395	1.59851
29.92	73.3019	39.8074	8.03955	2.54395	1.59851
30.02	73.312	39.8809	8.05444	2.55493	1.59851
30.12	73.334	39.9604	8.06689	2.55957	1.59851
30.22	73.3699	40.0496	8.10986	2.57128	1.61022
30.32	73.3699	40.1355	8.11768	2.55958	1.59852
30.42	73.4011	40.2253	8.13721	2.57593	1.60315
30.52	73.4285	40.3027	8.15674	2.59082	1.61023
30.62	73.4551	40.3706	8.18481	2.59082	1.61023
30.72	73.5002	40.4722	8.21605	2.60717	1.62658
30.82	73.5371	40.5566	8.25439	2.62597	1.63366
30.92	73.5566	40.6035	8.26929	2.62134	1.6322
31.02	73.5808	40.6753	8.28174	2.62207	1.62977
31.12	73.6003	40.7441	8.30127	2.63379	1.62976
31.22	73.6238	40.8191	8.33252	2.63379	1.62976
31.32	73.6543	40.8926	8.35205	2.64551	1.62976
31.42	73.6824	40.9526	8.3833	2.65332	1.62976
31.52	73.6934	41.0183	8.40283	2.65332	1.62195
31.62	73.7292	41.0723	8.43408	2.66504	1.6344
31.72	73.7534	41.1355	8.45361	2.67285	1.63367
31.82	73.7871	41.2222	8.46851	2.67285	1.63367
31.92	73.8191	41.28	8.48096	2.67285	1.63367
32.02	73.8425	41.3418	8.51221	2.68457	1.63367
32.12	73.8652	41.4285	8.53955	2.67993	1.63367
32.22	73.8894	41.4871	8.55591	2.68066	1.63367
32.32	73.9104	41.5666	8.58716	2.6853	1.6383
32.42	73.9387	41.6379	8.61694	2.69556	1.63684
32.52	73.9487	41.7026	8.61841	2.68921	1.63367
32.62	73.9753	41.78	8.6333	2.69239	1.63367
32.72	73.9863	41.8699	8.65991	2.7041	1.63684
32.82	74.019	41.937	8.68091	2.70093	1.6383
32.92	74.0488	41.998	8.6958	2.70801	1.63367
33.02	74.0613	42.0769	8.72314	2.71582	1.6383
33.12	74.0762	42.1472	8.74976	2.72363	1.63367
33.22	74.1003	42.1816	8.76685	2.73535	1.63684
33.32	74.1199	42.2566	8.79663	2.73853	1.64148
33.42	74.1543	42.3269	8.81226	2.74634	1.65247
33.52	74.1934	42.3855	8.84814	2.75097	1.6571
33.62	74.2488	42.4558	8.87939	2.7705	1.66882
33.72	74.2729	42.5137	8.91064	2.78223	1.67346
33.82	74.2917	42.562	8.93481	2.79004	1.68054
33.92	74.3143	42.644	8.96606	2.8064	1.68518
34.02	74.3621	42.7051	8.99975	2.81347	1.69226
34.12	74.3816	42.7729	9.01221	2.81348	1.69226
34.22	74.4011	42.8457	9.03174	2.8252	1.69226
34.32	74.3965	42.9285	9.05127	2.82983	1.69226
34.42	74.4043	42.9792	9.08569	2.82837	1.69543
34.52	74.4448	43.0566	9.12157	2.85644	1.71178
34.62	74.4636	43.1082	9.15283	2.86426	1.70398
34.72	74.4956	43.1831	9.17383	2.86889	1.70862
34.82	74.5323	43.2683	9.19897	2.88769	1.71569
34.92	74.5581	43.3262	9.23486	2.89087	1.7157
35.02	74.573	43.3777	9.25122	2.91504	1.7157
35.12	74.5911	43.448	9.27246	2.91504	1.71887
35.22	74.6167	43.5144	9.3059	2.93456	1.7196
35.32	74.6035	43.5801	9.33252	2.94238	1.7196
35.42	74.6199	43.6355	9.35205	2.9541	1.7196
35.52	74.6245	43.7268	9.37939	2.96655	1.7196
35.62	74.6355	43.8191	9.42235	2.99706	1.73132
35.72	74.6355	43.877	9.44189	2.99243	1.73132
35.82	74.6534	43.948	9.46143	3.00952	1.73132
35.92	74.6589	44.0112	9.50513	3.02441	1.72742
36.02	74.6753	44.0933	9.53174	3.03686	1.74377
36.12	74.6902	44.166	9.55127	3.05566	1.74768
36.22	74.7136	44.2175	9.58252	3.05103	1.74304
36.32	74.7246	44.2832	9.60205	3.05566	1.74304
36.42	74.741	44.3237	9.62158	3.05566	1.73132
36.52	74.7605	44.4043	9.656	3.07836	1.74157
36.62	74.7871	44.4629	9.68017	3.083	1.73914
36.72	74.8113	44.5066	9.70361	3.09473	1.73914
36.82	74.8159	44.5737	9.73096	3.10254	1.73914
36.92	74.8308	44.6245	9.75513	3.1189	1.74377
37.02	74.8574	44.7214	9.78564	3.12597	1.75085
37.12	74.8777	44.7864	9.81298	3.13696	1.76184
37.22	74.8894	44.866	9.83252	3.14941	1.76648
37.32	74.8926	44.9409	9.85205	3.16113	1.76648
37.42	74.8972	44.9824	9.87158	3.16113	1.76648
37.52	74.9019	45.0386	9.89575	3.17358	1.77112
37.62	74.9277	45.1394	9.94115	3.20409	1.80164
37.72	74.948	45.2097	9.95679	3.21899	1.80481
37.82	74.9792	45.2683	9.98095	3.23144	1.80945
37.92	74.9956	45.3269	10.0051	3.23608	1.81409
38.02	75.0176	45.3894	10.0317	3.2517	1.80944
38.12	75.03	45.4355	10.0435	3.25488	1.82117
38.22	75.0566	45.4949	10.0662	3.26977	1.82898
38.32	75.0769	45.562	10.095	3.28222	1.84069
38.42	75.0886	45.6152	10.1216	3.29395	1.8407
38.52	75.0886	45.6753	10.1411	3.29858	1.8407
38.62	75.1096	45.7339	10.1724	3.3103	1.84534
38.72	75.1379	45.7981	10.2029	3.34008	1.86803
38.82	75.1394	45.8347	10.2239	3.35254	1.87976
38.92	75.1738	45.9136	10.2505	3.36426	1.89148
39.02	75.1877	45.9597	10.2778	3.36889	1.89612
39.12	75.1941	46.0183	10.3176	3.38769	1.9032
39.22	75.2083	46.0574	10.3357	3.39868	1.90637
39.32	75.2261	46.1035	10.3716	3.39868	1.92273
39.42	75.2441	46.1504	10.3911	3.40332	1.92273
39.52	75.241	46.1909	10.4224	3.40332	1.91101
39.62	75.2488	46.23	10.4465	3.41577	1.91565
39.72	75.2722	46.2832	10.4731	3.43457	1.91809
39.82	75.2651	46.3269	10.4927	3.43457	1.91101
39.92	75.2871	46.3862	10.5239	3.4541	1.92273
40.02	75.2839	46.4473	10.5552	3.46582	1.92273
40.12	75.2903	46.502	10.5779	3.46899	1.9259
40.22	75.2996	46.5659	10.6091	3.48535	1.93054
40.32	75.3088	46.6323	10.6262	3.4978	1.93518
40.42	75.3308	46.7129	10.6606	3.50952	1.95007
40.52	75.334	46.7441	10.6919	3.51978	1.95007
40.62	75.3425	46.8152	10.7114	3.53223	1.95007
40.72	75.355	46.8752	10.7356	3.53686	1.95471
40.82	75.3574	46.9434	10.7622	3.55566	1.97351
40.92	75.3699	46.9839	10.7935	3.55566	1.97351
41.02	75.377	47.0527	10.813	3.56665	1.97668
41.12	75.3894	47.0918	10.8403	3.583	1.98596
41.22	75.3894	47.144	10.8716	3.58765	1.99304
41.32	75.4207	47.2097	10.9075	3.60644	2.0172
41.42	75.437	47.2605	10.9263	3.60645	2.02429
41.52	75.4395	47.323	10.9575	3.61816	2.02429
41.62	75.4473	47.373	10.9802	3.62915	2.03064
41.72	75.4519	47.4121	10.9927	3.6455	2.03991
41.82	75.4519	47.4644	11.0239	3.65332	2.03992
41.92	75.4683	47.5151	11.0435	3.65332	2.05627
42.02	75.4636	47.584	11.0598	3.66503	2.06335
42.12	75.4746	47.6323	11.0825	3.67285	2.07117
42.22	75.4832	47.6785	11.1021	3.68066	2.06409
42.32	75.4832	47.7246	11.1169	3.69238	2.07117
42.42	75.4778	47.7598	11.1365	3.70728	2.07434
42.52	75.4871	47.812	11.1606	3.71972	2.07898
42.62	75.5034	47.866	11.1816	3.72119	2.08679
42.72	75.5059	47.905	11.2036	3.73535	2.09851
42.82	75.53	47.9675	11.238	3.75805	2.11339
42.92	75.5464	48.0183	11.2786	3.76733	2.12268
43.02	75.5535	48.0527	11.3052	3.78149	2.14148
43.12	75.5566	48.0854	11.3364	3.77441	2.14612
43.22	75.5776	48.144	11.356	3.78686	2.1532
43.32	75.5847	48.1855	11.3755	3.8103	2.15319
43.42	75.6028	48.2292	11.3982	3.82056	2.15637
43.52	75.6245	48.2683	11.4341	3.833	2.16101
43.62	75.6316	48.334	11.4451	3.83618	2.16882
43.72	75.63	48.3628	11.4739	3.84082	2.16882
43.82	75.644	48.4043	11.4958	3.84082	2.16565
43.92	75.6628	48.448	11.5247	3.85254	2.17273
44.02	75.6589	48.4988	11.5559	3.87353	2.18518
44.12	75.6628	48.5347	11.5825	3.88769	2.19226
44.22	75.6628	48.5808	11.6091	3.89551	2.19226
44.32	75.6628	48.623	11.6216	3.90723	2.19226
44.42	75.6582	48.6636	11.6411	3.90723	2.19226
44.52	75.6589	48.7129	11.6528	3.9104	2.19543
44.62	75.6628	48.7637	11.6724	3.92285	2.20007
44.72	75.6621	48.812	11.6997	3.93066	2.20324
44.82	75.6699	48.8418	11.731	3.94556	2.19617
44.92	75.6682	48.8823	11.7427	3.94702	2.20471
45.02	75.6824	48.9448	11.7739	3.96655	2.21179
45.12	75.6738	48.9895	11.7935	3.9768	2.21179
45.22	75.6902	49.0378	11.813	3.99316	2.21179
45.32	75.6902	49.1082	11.8372	3.9978	2.21643
45.42	75.7019	49.144	11.8638	4.0127	2.22351
45.52	75.7019	49.1855	11.8904	4.02441	2.22668
45.62	75.7051	49.2285	11.9021	4.03539	2.24231
45.72	75.7012	49.2886	11.9263	4.04004	2.24695
45.82	75.7026	49.3035	11.9504	4.05639	2.25622
45.92	75.7144	49.3628	11.981	4.07129	2.26184
46.02	75.7129	49.3926	12.0005	4.07129	2.27502
46.12	75.7332	49.4363	12.0317	4.09008	2.28528
46.22	75.7292	49.4768	12.0442	4.09228	2.3031
46.32	75.7378	49.5059	12.0715	4.11425	2.30554
46.42	75.748	49.541	12.0896	4.11279	2.30408
46.52	75.7441	49.5918	12.1091	4.12207	2.30627
46.62	75.741	49.6042	12.1216	4.1189	2.30872
46.72	75.7324	49.6323	12.1411	4.12207	2.30945
46.82	75.7339	49.6831	12.1575	4.12671	2.31408
46.92	75.7488	49.741	12.1841	4.14551	2.32117
47.02	75.7605	49.759	12.2021	4.15185	2.32117
47.12	75.7637	49.7925	12.2075	4.17285	2.31653
47.22	75.7534	49.8269	12.2239	4.18066	2.30945
47.32	75.7605	49.866	12.2473	4.1853	2.31408
47.42	75.7605	49.9089	12.2622	4.2041	2.32117
47.52	75.7559	49.9448	12.2771	4.20874	2.32117
47.62	75.7488	49.9778	12.2927	4.21045	2.32117
47.72	75.7559	50.0261	12.3176	4.23144	2.33288
47.82	75.762	50.0769	12.3371	4.24462	2.34459
47.92	75.7559	50.1042	12.3552	4.24316	2.33289
48.02	75.7698	50.1565	12.3762	4.2478	2.34533
48.12	75.7708	50.1965	12.406	4.26977	2.35095
48.22	75.7754	50.2222	12.427	4.27441	2.34851
48.32	75.7729	50.2488	12.4419	4.28223	2.36023
48.42	75.7754	50.3027	12.4614	4.29395	2.35706
48.52	75.7729	50.3347	12.4731	4.29395	2.35242
48.62	75.78	50.3674	12.4856	4.30566	2.36487
48.72	75.7839	50.4043	12.5076	4.31347	2.37194
48.82	75.7754	50.4285	12.5239	4.3252	2.36731
48.92	75.7769	50.4675	12.5435	4.33301	2.36023
49.02	75.7786	50.4988	12.5662	4.3479	2.3634
49.12	75.7847	50.5496	12.5903	4.34936	2.36487
49.22	75.7949	50.5769	12.6099	4.35254	2.36023
49.32	75.7925	50.6128	12.6309	4.35717	2.37658
49.42	75.7964	50.6543	12.6404	4.37134	2.38367
49.52	75.7871	50.6785	12.6528	4.37207	2.37903
49.62	75.7839	50.7051	12.6692	4.38379	2.37195
49.72	75.7832	50.7285	12.6826	4.38696	2.37512
49.82	75.7925	50.7659	12.6926	4.39307	2.37268
49.92	75.7996	50.8027	12.7114	4.39868	2.38757
50.02	75.7949	50.8191	12.7231	4.39551	2.37977
50.12	75.7996	50.8464	12.7458	4.40649	2.38293
50.22	75.8074	50.8823	12.7747	4.41577	2.38903
50.32	75.8159	50.9238	12.8013	4.43139	2.39148
50.42	75.8113	50.948	12.8208	4.42993	2.38684
50.52	75.823	50.98	12.8489	4.43921	2.3844
50.62	75.8159	50.9956	12.8591	4.42993	2.39148
50.72	75.8215	51.0168	12.8748	4.43774	2.39465
50.82	75.8223	51.0457	12.8989	4.44702	2.39929
50.92	75.812	51.0847	12.9185	4.44238	2.39929
51.02	75.8027	51.1128	12.938	4.4541	2.39929
51.12	75.8088	51.1323	12.9622	4.46655	2.40393
51.22	75.8113	51.1785	12.9778	4.46899	2.41101
51.32	75.8066	51.2214	13.0044	4.48534	2.43444
51.42	75.7981	51.2395	13.0271	4.47363	2.42126
51.52	75.7925	51.2644	13.0466	4.48144	2.41882
51.62	75.791	51.2957	13.0591	4.49316	2.41882
51.72	75.7854	51.3269	13.0684	4.4978	2.42346
51.82	75.7949	51.3628	13.0942	4.50024	2.43054
51.92	75.7996	51.3777	13.1138	4.50098	2.43054
52.02	75.7878	51.4199	13.1365	4.51587	2.43371
52.12	75.7996	51.4441	13.1606	4.52514	2.44299
52.22	75.8027	51.4604	13.1802	4.54077	2.45471
52.32	75.7996	51.4871	13.1997	4.53613	2.46179
52.42	75.7957	51.5247	13.2192	4.54712	2.46497
52.52	75.8027	51.5535	13.231	4.54712	2.47741
52.62	75.8003	51.5862	13.2551	4.54467	2.47742
52.72	75.8042	51.6277	13.27	4.55883	2.47741
52.82	75.8066	51.6426	13.2935	4.55957	2.48206
52.92	75.8027	51.6667	13.313	4.5564	2.48914
53.02	75.7971	51.6941	13.3254	4.56811	2.49377
53.12	75.7917	51.7253	13.3396	4.57519	2.50085
53.22	75.7949	51.7644	13.3599	4.58618	2.50403
53.32	75.7949	51.7878	13.3709	4.59009	2.50086
53.42	75.7964	51.8074	13.3716	4.57983	2.51257
53.52	75.7917	51.8315	13.4075	4.58764	2.51013
53.62	75.7949	51.8699	13.4224	4.60644	2.52429
53.72	75.7964	51.8965	13.4341	4.60181	2.52429
53.82	75.7903	51.9121	13.4536	4.60962	2.53454
53.92	75.7917	51.9409	13.4653	4.61426	2.52039
54.02	75.7847	51.9722	13.4778	4.62671	2.52502
54.12	75.7886	52.0105	13.4919	4.63061	2.54382
54.22	75.7839	52.0371	13.5044	4.62598	2.54382
54.32	75.7825	52.0605	13.5154	4.64087	2.54236
54.42	75.7878	52.0933	13.5364	4.65796	2.54456
54.52	75.7964	52.1199	13.563	4.6604	2.55163
54.62	75.7949	52.144	13.5747	4.66504	2.55164
54.72	75.7847	52.1543	13.5942	4.66504	2.55164
54.82	75.78	52.1714	13.6067	4.66578	2.54456
54.92	75.78	52.1965	13.6201	4.67603	2.56262
55.02	75.7832	52.2136	13.6411	4.68921	2.56726
55.12	75.7847	52.2417	13.6489	4.68457	2.56726
55.22	75.7754	52.2566	13.6731	4.69629	2.56726
55.32	75.7754	52.2832	13.6919	4.69629	2.56726
55.42	75.7776	52.2971	13.7161	4.7041	2.56873
55.52	75.7786	52.3418	13.7341	4.71899	2.57751
55.62	75.7847	52.366	13.7576	4.72827	2.58362
55.72	75.7832	52.3972	13.77	4.73071	2.57898
55.82	75.78	52.416	13.7817	4.72364	2.58289
55.92	75.7971	52.4487	13.7988	4.73608	2.59534
56.02	75.7871	52.4761	13.8052	4.73535	2.59778
56.12	75.7949	52.5183	13.8325	4.75488	2.61023
56.22	75.7878	52.5403	13.835	4.75489	2.60242
56.32	75.7996	52.5652	13.8599	4.76977	2.6134
56.42	75.7925	52.6011	13.8723	4.77515	2.62268
56.52	75.7949	52.6323	13.8911	4.79394	2.62658
56.62	75.7996	52.6589	13.9106	4.79395	2.62195
56.72	75.8042	52.6738	13.927	4.80176	2.62195
56.82	75.7981	52.7012	13.9373	4.80029	2.62512
56.92	75.8074	52.7207	13.9614	4.80957	2.62512
57.02	75.8074	52.73	13.981	4.8064	2.61804
57.12	75.812	52.7566	14.0005	4.80176	2.61804
57.22	75.8074	52.7808	14.0168	4.80639	2.62268
57.32	75.8191	52.8144	14.0317	4.82519	2.62976
57.42	75.8145	52.8269	14.0466	4.83301	2.62976
57.52	75.8088	52.8557	14.0559	4.83764	2.63122
57.62	75.8145	52.8894	14.0825	4.85644	2.64148
57.72	75.8191	52.9089	14.0989	4.85645	2.64148
57.82	75.8191	52.9387	14.1091	4.86743	2.64001
57.92	75.8308	52.9558	14.1333	4.87207	2.63757
58.02	75.8262	52.9761	14.1404	4.86426	2.62659
58.12	75.8269	52.9988	14.1411	4.87915	2.63293
58.22	75.8354	53.0215	14.1606	4.87988	2.64612
58.32	75.8308	53.0425	14.1692	4.87354	2.63831
58.42	75.8425	53.084	14.1873	4.89404	2.64392
58.52	75.8379	53.0964	14.2036	4.90014	2.64148
58.62	75.8386	53.1113	14.2068	4.89551	2.64148
58.72	75.8503	53.1323	14.2161	4.90796	2.64294
58.82	75.8472	53.1636	14.2395	4.91503	2.64538
58.92	75.8418	53.1699	14.2341	4.91821	2.63684
59.02	75.8535	53.1816	14.2505	4.92285	2.63684
59.12	75.8479	53.1956	14.2668	4.92749	2.6344
59.22	75.8621	53.2292	14.2817	4.94165	2.64929
59.32	75.8723	53.2637	14.3115	4.95727	2.65954
59.42	75.8582	53.2598	14.3091	4.9502	2.64221
59.52	75.8777	53.2956	14.3286	4.96191	2.64928
59.62	75.8777	53.312	14.3403	4.97827	2.64465
59.72	75.8792	53.3198	14.3333	4.98609	2.6305
59.82	75.877	53.3535	14.3567	4.99316	2.63757
59.92	75.8823	53.3706	14.3762	4.9978	2.64221
60.02	75.8848	53.3972	14.395	5.0166	2.66101
60.12	75.8894	53.4316	14.4177	5.01977	2.66418
60.22	75.8894	53.4526	14.4419	5.02441	2.67346
60.32	75.8894	53.4839	14.4582	5.02905	2.68518
60.42	75.8972	53.5105	14.4685	5.04395	2.69226
60.52	75.9058	53.5254	14.481	5.04395	2.68762
60.62	75.9043	53.5527	14.4841	5.04712	2.68372
60.72	75.9043	53.5769	14.5005	5.05175	2.68835
60.82	75.8972	53.5886	14.5005	5.05567	2.68055
60.92	75.8987	53.6199	14.5168	5.0603	2.68518
61.02	75.8965	53.644	14.5317	5.06738	2.69226
61.12	75.9011	53.6707	14.5435	5.0791	2.69226
61.22	75.8979	53.6902	14.563	5.0791	2.69226
61.32	75.877	53.6934	14.5481	5.0752	2.68055
61.42	75.8684	53.7058	14.5662	5.07837	2.68372
61.52	75.8862	53.737	14.5942	5.09472	2.69689
61.62	75.8862	53.7729	14.6067	5.11108	2.6969
61.72	75.8887	53.7996	14.6255	5.12597	2.70398
61.82	75.8909	53.8191	14.6497	5.13061	2.72033
61.92	75.8887	53.8308	14.6521	5.1377	2.72742
62.02	75.8699	53.8386	14.6528	5.12598	2.70399
62.12	75.8784	53.8667	14.6646	5.1377	2.70398
62.22	75.8723	53.8926	14.6755	5.14087	2.70715
62.32	75.8745	53.9089	14.6919	5.1455	2.72351
62.42	75.8699	53.9285	14.7161	5.15015	2.72815
62.52	75.8535	53.9363	14.7231	5.14868	2.72351
62.62	75.8582	53.9707	14.7458	5.14477	2.72986
62.72	75.8535	53.9949	14.7551	5.16577	2.72741
62.82	75.8557	54.019	14.7747	5.17285	2.73205
62.92	75.8457	54.0378	14.7856	5.16504	2.73132
63.02	75.8418	54.0605	14.7966	5.17285	2.7345
63.12	75.855	54.0815	14.813	5.19238	2.73914
63.22	75.8503	54.1011	14.8372	5.19702	2.74377
63.32	75.8574	54.1316	14.8638	5.21582	2.75085
63.42	75.8472	54.1511	14.8755	5.21582	2.76257
63.52	75.8535	54.1699	14.8943	5.2268	2.77355
63.62	75.834	54.1816	14.906	5.23071	2.77039
63.72	75.8237	54.2058	14.927	5.22363	2.77039
63.82	75.8191	54.2222	14.9387	5.23608	2.78283
63.92	75.8113	54.2371	14.9653	5.24316	2.78992
64.02	75.7996	54.2534	14.9778	5.2478	2.79455
64.12	75.7964	54.2769	14.9966	5.25488	2.79382
64.22	75.7871	54.2917	14.9966	5.2666	2.80164
64.32	75.7886	54.2988	15.0161	5.2666	2.80164
64.42	75.7825	54.3027	15.0264	5.27759	2.80481
64.52	75.7769	54.3269	15.0317	5.28222	2.80945
64.62	75.7676	54.3464	15.0513	5.28223	2.80627
64.72	75.7651	54.366	15.063	5.28223	2.80481
64.82	75.7559	54.3848	15.0825	5.29395	2.80945
64.92	75.7441	54.3972	15.0903	5.29395	2.80945
65.02	75.7385	54.4182	15.1184	5.29858	2.81408
65.12	75.7512	54.4434	15.1365	5.30883	2.83606
65.22	75.7456	54.4597	15.156	5.32129	2.8407
65.32	75.7363	54.4675	15.1653	5.33301	2.8407
65.42	75.7261	54.4871	15.1873	5.33301	2.8407
65.52	75.7292	54.5034	15.2043	5.34546	2.84533
65.62	75.7292	54.53	15.2231	5.35253	2.85706
65.72	75.7292	54.5496	15.231	5.36108	2.8595
65.82	75.7246	54.5527	15.2388	5.34473	2.84071
65.92	75.7144	54.5652	15.2505	5.35645	2.84534
66.02	75.7214	54.5886	15.2786	5.37597	2.86413
66.12	75.7168	54.605	15.2856	5.37134	2.8595
66.22	75.7143	54.616	15.313	5.37207	2.86022
66.32	75.7214	54.6511	15.3442	5.39233	2.87194
66.42	75.7129	54.6472	15.3403	5.37598	2.86023
66.52	75.7144	54.6667	15.3552	5.38379	2.86023
66.62	75.7051	54.6738	15.3599	5.37915	2.86023
66.72	75.7012	54.6895	15.3794	5.38696	2.8634
66.82	75.7026	54.7136	15.3911	5.3916	2.86804
66.92	75.7026	54.73	15.4036	5.41113	2.87268
67.02	75.7051	54.7566	15.4177	5.41113	2.87976
67.12	75.7214	54.7729	15.4419	5.43456	2.89148
67.22	75.7168	54.7878	15.4497	5.43457	2.89148
67.32	75.719	54.8159	15.4778	5.44384	2.89612
67.42	75.7168	54.8425	15.5012	5.44629	2.9032
67.52	75.6948	54.8503	15.4927	5.43458	2.89149
67.62	75.7051	54.873	15.5076	5.44946	2.89465
67.72	75.7214	54.9089	15.5434	5.46898	2.911
67.82	75.7129	54.9168	15.5513	5.4502	2.8993
67.92	75.7104	54.9409	15.5676	5.46655	2.90393
68.02	75.7214	54.9792	15.5942	5.48534	2.91954
68.12	75.7214	54.991	15.606	5.48999	2.91492
68.22	75.7214	55.0105	15.6208	5.50024	2.91492
68.32	75.7214	55.0254	15.6216	5.50171	2.91492
68.42	75.7183	55.0464	15.6333	5.50488	2.91028
68.52	75.72	55.0527	15.656	5.51977	2.90637
68.62	75.7175	55.0691	15.6724	5.52759	2.91101
68.72	75.7324	55.1035	15.6848	5.55175	2.91882
68.82	75.7222	55.116	15.6919	5.55957	2.91882
68.92	75.7175	55.1355	15.6997	5.55957	2.91565
69.02	75.7175	55.1597	15.7239	5.57275	2.92346
69.12	75.7253	55.1746	15.7427	5.57519	2.93054
69.22	75.7222	55.198	15.7622	5.58301	2.9259
69.32	75.7278	55.2161	15.7771	5.58618	2.922
69.42	75.7253	55.2214	15.7849	5.59082	2.92664
69.52	75.7222	55.2378	15.7988	5.60717	2.93127
69.62	75.7175	55.2644	15.8162	5.61425	2.93372
69.72	75.7246	55.2729	15.8208	5.61743	2.92664
69.82	75.7144	55.2761	15.8403	5.61035	2.92664
69.92	75.7214	55.3074	15.8638	5.63379	2.93835
70.02	75.7339	55.3237	15.8762	5.63842	2.95154
70.12	75.7395	55.3418	15.8982	5.65649	2.95715
70.22	75.7339	55.3613	15.9224	5.65796	2.96179
70.32	75.7292	55.366	15.9302	5.66504	2.96179
70.42	75.741	55.3901	15.9465	5.66968	2.96643
70.52	75.741	55.4089	15.9607	5.67675	2.96887
70.62	75.7488	55.4199	15.9646	5.69165	2.96179
70.72	75.7488	55.4363	15.9778	5.69165	2.96179
70.82	75.7441	55.4409	15.981	5.69238	2.96179
70.92	75.7417	55.4604	15.9973	5.69702	2.96643
71.02	75.7339	55.4675	16.0005	5.68775	2.95716
71.12	75.7363	55.4792	16.0122	5.69238	2.96179
71.22	75.7292	55.4871	16.02	5.7002	2.96179
71.32	75.7356	55.5098	16.0349	5.70019	2.96179
71.42	75.7378	55.5144	16.0637	5.71655	2.96179
71.52	75.7417	55.5339	16.0825	5.72363	2.96179
71.62	75.752	55.5488	16.0935	5.72217	2.96497
71.72	75.7637	55.5769	16.1169	5.73925	2.97667
71.82	75.7566	55.5847	16.1099	5.75098	2.97742
71.92	75.7581	55.6057	16.1223	5.75244	2.97888
72.02	75.7605	55.6199	16.1411	5.75488	2.98132
72.12	75.7559	55.6394	16.1497	5.76196	2.99304
72.22	75.7651	55.6519	16.1575	5.76733	2.99768
72.32	75.7769	55.6707	16.1841	5.77441	3.00012
72.42	75.7708	55.6809	16.1873	5.77759	2.99622
72.52	75.7683	55.6863	16.2036	5.79394	3.00085
72.62	75.7651	55.6948	16.2114	5.80176	3.00549
72.72	75.7651	55.7144	16.2278	5.80639	3.00549
72.82	75.7871	55.7441	16.2576	5.8369	3.02745
72.92	75.7871	55.7559	16.2739	5.83228	3.03918
73.02	75.7878	55.7644	16.3013	5.833	3.03991
73.12	75.7878	55.7808	16.313	5.84546	3.04456
73.22	75.7878	55.8074	16.3208	5.86425	3.04846
73.32	75.7964	55.8191	16.3293	5.86426	3.04382
73.42	75.7949	55.8254	16.3428	5.87207	3.04236
73.52	75.8027	55.8347	16.3481	5.88379	3.03991
73.62	75.8003	55.8557	16.3645	5.88379	3.04456
73.72	75.8042	55.8699	16.3787	5.8955	3.05163
73.82	75.7996	55.8777	16.3794	5.89551	3.04846
73.92	75.7981	55.8958	16.3943	5.89404	3.047
74.02	75.7878	55.9019	16.4067	5.89624	3.05163
74.12	75.7893	55.9097	16.4231	5.89624	3.05164
74.22	75.7917	55.9285	16.4348	5.91503	3.05163
74.32	75.7917	55.9409	16.4465	5.92285	3.05627
74.42	75.7949	55.9629	16.4685	5.92285	3.06653
74.52	75.7996	55.9746	16.4763	5.92285	3.07434
74.62	75.8066	55.9871	16.4927	5.94628	3.07898
74.72	75.7878	55.9871	16.4856	5.93458	3.06727
74.82	75.8042	56.0112	16.509	5.95873	3.08361
74.92	75.8113	56.0269	16.5193	5.96118	3.08289
75.02	75.8145	56.0332	16.5271	5.96899	3.08606
75.12	75.8159	56.0574	16.5395	5.97363	3.08752
75.22	75.8145	56.0691	16.5481	5.97363	3.08289
75.32	75.8042	56.0762	16.563	5.97827	3.08289
75.42	75.8042	56.0815	16.5793	5.98999	3.08752
75.52	75.8191	56.1081	16.5974	6.00024	3.09069
75.62	75.8145	56.116	16.6021	6.00488	3.0907
75.72	75.8074	56.1277	16.6216	6.00488	3.0907
75.82	75.8159	56.1472	16.6294	6.0127	3.08606
75.92	75.7949	56.1472	16.6379	6.02124	3.07898
76.02	75.7878	56.1636	16.6404	6.0166	3.07898
76.12	75.7996	56.1816	16.6443	6.02759	3.07898
76.22	75.8066	56.2129	16.6606	6.04394	3.09069
76.32	75.8042	56.2104	16.6724	6.05566	3.08752
76.42	75.8066	56.2292	16.6802	6.05566	3.0946
76.52	75.7964	56.2292	16.6919	6.05566	3.09778
76.62	75.7996	56.2566	16.7192	6.07128	3.0907
76.72	75.7996	56.269	16.7207	6.07592	3.09533
76.82	75.7964	56.2847	16.7427	6.09472	3.10241
76.92	75.8098	56.3145	16.7576	6.10962	3.11731
77.02	75.8042	56.3276	16.7786	6.11108	3.11877
77.12	75.8027	56.3457	16.7888	6.12134	3.11731
77.22	75.8042	56.3503	16.8013	6.12597	3.12976
77.32	75.8066	56.3699	16.813	6.13379	3.12976
77.42	75.7996	56.3777	16.8325	6.12915	3.12976
77.52	75.8042	56.394	16.8325	6.12671	3.1344
77.62	75.8081	56.416	16.852	6.1455	3.13831
77.72	75.802	56.4316	16.8669	6.14551	3.12903
77.82	75.8074	56.4604	16.8872	6.16113	3.14928
77.92	75.8074	56.4675	16.8958	6.16113	3.14929
78.02	75.8074	56.48	16.9036	6.16113	3.14929
78.12	75.8074	56.5019	16.9224	6.17285	3.14929
78.22	75.8042	56.5066	16.9302	6.17285	3.14929
78.32	75.8113	56.53	16.9536	6.18139	3.161
78.42	75.8145	56.5496	16.9536	6.18457	3.16101
78.52	75.8074	56.5605	16.9763	6.1831	3.16418
78.62	75.8074	56.5769	16.9927	6.19238	3.16565
78.72	75.8074	56.5769	17.0005	6.19238	3.16101
78.82	75.8191	56.6011	17.0168	6.20166	3.17737
78.92	75.8191	56.616	17.0349	6.21582	3.18445
79.02	75.8191	56.6277	17.0513	6.21118	3.18445
79.12	75.8191	56.6426	17.074	6.20263	3.18762
79.22	75.8262	56.655	17.0832	6.21191	3.19226
79.32	75.8074	56.6667	17.1052	6.21655	3.19226
79.42	75.812	56.6792	17.1145	6.21655	3.1969
79.52	75.8262	56.698	17.1294	6.22363	3.19934
79.62	75.8191	56.698	17.1411	6.23535	3.19226
79.72	75.8159	56.7058	17.1575	6.23071	3.19226
79.82	75.8191	56.7175	17.1528	6.23145	3.19226
79.92	75.8237	56.73	17.1692	6.23608	3.19226
80.02	75.8262	56.7488	17.1958	6.2517	3.19226
80.12	75.8191	56.7488	17.2036	6.24707	3.18909
80.22	75.8159	56.7605	17.2107	6.25488	3.18445
80.32	75.8145	56.7715	17.2146	6.26513	3.18762
80.42	75.8308	56.7878	17.231	6.2627	3.19226
80.52	75.8308	56.8003	17.2434	6.27197	3.20007
80.62	75.8308	56.8191	17.2622	6.27441	3.21179
80.72	75.8308	56.8269	17.2739	6.28149	3.21179
80.82	75.8276	56.8386	17.2817	6.29077	3.21179
80.92	75.834	56.8582	17.3044	6.29639	3.22278
81.02	75.834	56.8699	17.3208	6.30175	3.22741
81.12	75.8269	56.8777	17.3286	6.30176	3.22742
81.22	75.8284	56.8823	17.3418	6.31811	3.23205
81.32	75.8262	56.8848	17.3638	6.32983	3.23596
81.42	75.8191	56.8894	17.3755	6.3252	3.23132
81.52	75.8191	56.8972	17.3833	6.33228	3.24304
81.62	75.8176	56.9121	17.3936	6.32837	3.24158
81.72	75.812	56.9246	17.4036	6.34082	3.23913
81.82	75.812	56.9292	17.4106	6.33374	3.23206
81.92	75.8191	56.948	17.4185	6.33618	3.23914
82.02	75.8145	56.9558	17.4302	6.34082	3.23914
82.12	75.8074	56.9675	17.4419	6.34082	3.23914
82.22	75.8027	56.9661	17.4451	6.34473	3.2345
82.32	75.8042	56.9636	17.4614	6.35254	3.23913
82.42	75.7949	56.9753	17.4614	6.35254	3.24377
82.52	75.7925	56.9878	17.4739	6.35717	3.25549
82.62	75.7878	56.9995	17.4778	6.36426	3.25085
82.72	75.7996	57.0261	17.4927	6.37133	3.26257
82.82	75.7761	57.0261	17.4927	6.35718	3.25086
82.92	75.7776	57.0308	17.5168	6.35718	3.25085
83.02	75.7832	57.0527	17.5356	6.36425	3.25085
83.12	75.7878	57.0488	17.542	6.37915	3.25085
83.22	75.7832	57.0652	17.5513	6.38379	3.25085
83.32	75.7808	57.0745	17.5637	6.3916	3.25549
83.42	75.7878	57.0886	17.5825	6.38379	3.26257
83.52	75.7847	57.0918	17.5903	6.3916	3.26257
83.62	75.7917	57.0964	17.6021	6.3916	3.26257
83.72	75.7949	57.1113	17.6169	6.40649	3.26575
83.82	75.7996	57.1206	17.6294	6.41113	3.27038
83.92	75.7996	57.1277	17.6365	6.40796	3.27039
84.02	75.7964	57.1277	17.634	6.40015	3.26721
84.12	75.8066	57.1472	17.6606	6.41503	3.28992
84.22	75.7996	57.155	17.6653	6.41821	3.2821
84.32	75.8027	57.1667	17.6755	6.42285	3.28528
84.42	75.8074	57.1714	17.6848	6.41968	3.28674
84.52	75.8042	57.1902	17.699	6.42675	3.29382
84.62	75.7996	57.2019	17.7004	6.42676	3.29382
84.72	75.7996	57.2097	17.7036	6.43457	3.29382
84.82	75.7917	57.2214	17.7107	6.43457	3.29382
84.92	75.7871	57.2246	17.7114	6.43457	3.28918
85.02	75.7878	57.2175	17.7231	6.43457	3.2821
85.12	75.7832	57.2246	17.7185	6.44165	3.27747
85.22	75.7854	57.2378	17.7402	6.44238	3.28283
85.32	75.7878	57.2449	17.7505	6.44238	3.28991
85.42	75.7832	57.2566	17.7576	6.44238	3.28992
85.52	75.7761	57.2566	17.7505	6.44238	3.28674
85.62	75.7729	57.2715	17.7622	6.4541	3.2821
85.72	75.78	57.2761	17.7817	6.46581	3.29382
85.82	75.7754	57.2878	17.7935	6.46582	3.297
85.92	75.7683	57.2925	17.8013	6.47046	3.30164
86.02	75.7637	57.2878	17.8013	6.47754	3.30164
86.12	75.7581	57.3074	17.8176	6.48999	3.30627
86.22	75.759	57.3223	17.831	6.4956	3.32433
86.32	75.7566	57.3347	17.8403	6.49316	3.33752
86.42	75.7488	57.3347	17.8489	6.49316	3.33289
86.52	75.7566	57.3464	17.8521	6.49316	3.32825
86.62	75.7612	57.3511	17.8684	6.49463	3.32117
86.72	75.7605	57.366	17.8833	6.50024	3.31799
86.82	75.7637	57.3691	17.906	6.50488	3.31653
86.92	75.7698	57.3792	17.9192	6.50171	3.32971
87.02	75.759	57.3567	17.906	6.48853	3.30799
87.12	75.7683	57.3777	17.9255	6.50487	3.32898
87.22	75.7651	57.3855	17.9302	6.50488	3.32581
87.32	75.7605	57.3972	17.9419	6.50488	3.33289
87.42	75.7559	57.405	17.9465	6.50488	3.32825
87.52	75.7534	57.4097	17.9661	6.50488	3.33362
87.62	75.7729	57.4363	17.9809	6.51732	3.34851
87.72	75.7559	57.4331	17.9763	6.52441	3.34851
87.82	75.7488	57.4316	17.981	6.53613	3.34851
87.92	75.7363	57.448	17.981	6.55103	3.35706
88.02	75.7292	57.4558	18.0005	6.54858	3.36414
88.12	75.7292	57.4558	18.009	6.56738	3.36414
88.22	75.7292	57.4722	18.0044	6.5752	3.35242
88.32	75.7292	57.4792	18.0076	6.59009	3.34778
88.42	75.7051	57.4504	18.0239	6.58228	3.33606
88.52	75.6909	57.4605	18.0388	6.57593	3.33753
88.62	75.6816	57.4636	18.0278	6.55885	3.32434
88.72	75.7034	57.4604	18.0684	6.57592	3.31872
88.82	75.73	57.4949	18.1286	6.62205	3.33128
88.92	75.7637	57.5183	18.1606	6.66113	3.35315
89.02	75.7371	57.5144	18.177	6.67285	3.36023
89.12*	75.741*	57.5183*	18.1833*	6.68847*	3.36023*
89.22*	75.7058*	57.6057*	18.2668*	6.73143*	3.34764*
89.32*	75.6206*	57.5613*	18.2466*	6.69312*	3.30237*
89.42*	75.5332*	57.541*	18.1482*	6.55811*	3.23059*
89.52*	75.5567*	57.4793*	17.9569*	6.54718*	3.15717*
89.62*	77.4808*	58.3503*	18.9551*	7.0236*	3.34302*
89.72*	85.4165*	62.2384*	21.5105*	7.87891*	3.82642*
89.82*	98.2731*	69.2463*	24.6956*	9.69063*	4.94832*
89.92*	103.587*	72.8417*	25.8372*	10.8096*	5.54688*
90.02*	101.622*	72.4353*	25.6581*	10.7844*	5.54991*
90.12*	98.5347*	71.4985*	25.2939*	10.6038*	5.66101*
90.22*	95.4954*	70.2391*	24.5471*	10.2186*	5.37476*
90.32*	93.5543*	68.3691*	23.8138*	9.71575*	5.11651*
90.42*	91.1284*	67.1027*	23.0411*	9.3877*	4.8501*
90.52*	89.0808*	65.7965*	22.4115*	9.01889*	4.64304*
90.62*	87.4355*	65.0214*	21.9731*	8.83135*	4.49072*
90.72*	86.0159*	63.8839*	21.5793*	8.6118*	4.40318*
90.82*	84.6932*	62.9183*	21.1489*	8.36584*	4.30236*
90.92*	83.3761*	62.116*	20.7388*	8.13062*	4.17664*
91.02*	81.9455*	61.5753*	20.4277*	8.02904*	4.13512*
91.12*	81.1245*	61.051*	20.2715*	7.98217*	4.10632*
91.22*	80.5152*	60.6488*	20.1732*	7.94005*	4.06883*
91.32*	79.8448*	60.2808*	20.0598*	7.85876*	4.01098*
91.42*	79.2948*	59.8784*	19.9551*	7.7876*	3.93835*
91.52*	78.9331*	59.644*	19.8481*	7.75097*	3.90393*
91.62*	78.5402*	59.3987*	19.7661*	7.70019*	3.89148*
91.72*	78.1644*	59.2386*	19.6661*	7.66271*	3.85241*
91.82*	77.8901*	59.0776*	19.6013*	7.62597*	3.83752*
91.92*	77.5199*	58.8965*	19.4934*	7.55408*	3.77747*
92.02	77.2339	58.7019	19.3865	7.48146	3.74305
92.12	76.9792	58.5347	19.3137	7.46972	3.75085
92.22	76.719	58.3948	19.2356	7.44703	3.73133
92.32	76.5901	58.2527	19.1731	7.41578	3.70008
92.42	76.4519	58.1042	19.1216	7.39868	3.66101
92.52	76.3127	58.0503	19.0973	7.38061	3.65783
92.62	76.1973	57.9277	19.0545	7.32374	3.6322
92.72	76.0706	57.8354	19.0208	7.31104	3.61487
92.82	75.9526	57.7612	18.9856	7.29394	3.60241
92.92	75.8503	57.6824	18.9529	7.2854	3.61487
93.02	75.7151	57.5972	18.9426	7.27197	3.60242
93.12	75.584	57.4988	18.9075	7.22755	3.58679
93.22	75.4526	57.4285	18.9028	7.208	3.55859
93.32	75.3347	57.3464	18.8748	7.18311	3.55164
93.42	75.2566	57.2839	18.8521	7.17285	3.547
93.52	75.1401	57.2058	18.8372	7.16577	3.53991
93.62	75.0339	57.1206	18.8162	7.1416	3.52039
93.72	74.937	57.0261	18.7864	7.11891	3.48597
93.82	74.8464	56.9722	18.7622	7.10644	3.48132
93.92	74.7339	56.9089	18.7231	7.0979	3.4657
94.02	74.6277	56.8301	18.6951	7.08301	3.43763
94.12	74.5378	56.7808	18.677	7.06348	3.42737
94.22	74.4316	56.7207	18.656	7.06665	3.4259
94.32	74.3315	56.655	18.6379	7.04858	3.42273
94.42	74.2495	56.5847	18.6099	7.04395	3.40637
94.52	74.1238	56.5105	18.574	7.02051	3.38758
94.62	74.0339	56.4456	18.5442	6.9978	3.37341
94.72	73.9441	56.3809	18.5247	6.98535	3.3595
94.82	73.8362	56.312	18.5044	6.97363	3.33753
94.92	73.741	56.2534	18.4763	6.96582	3.32507
95.02	73.6621	56.1692	18.4614	6.95655	3.30713
95.12	73.5652	56.1011	18.4224	6.92286	3.28284
95.22	73.4768	56.0347	18.4028	6.92748	3.2821
95.32	73.3879	55.9778	18.3833	6.92993	3.27429
95.42	73.2855	55.9144	18.3568	6.91272	3.25562
95.52	73.2104	55.8691	18.3552	6.90649	3.26257
95.62	73.1277	55.8003	18.3333	6.90332	3.25403
95.72	73.0496	55.7637	18.3247	6.90795	3.2672
95.82	72.9519	55.7253	18.3052	6.9104	3.26257
95.92	72.8699	55.676	18.2935	6.90015	3.26257
96.02	72.7729	55.6472	18.2668	6.88843	3.26258
96.12	72.6934	55.5872	18.2529	6.89404	3.25793
96.22	72.5854	55.5229	18.2473	6.88061	3.24768
96.32	72.502	55.4526	18.2231	6.87134	3.22669
96.42	72.4331	55.3972	18.1919	6.8689	3.23279
96.52	72.3628	55.3667	18.1887	6.86108	3.23364
96.62	72.2949	55.3027	18.1794	6.85498	3.23132
96.72	72.1941	55.252	18.1638	6.85254	3.23059
96.82	72.1128	55.198	18.1458	6.84009	3.23596
96.92	72.03	55.1394	18.1138	6.82275	3.21643
97.02	71.9558	55.073	18.1099	6.81665	3.22668
97.12	71.8987	55.0081	18.0989	6.82202	3.23596
97.22	71.834	54.9434	18.0779	6.80567	3.2384
97.32	71.7605	54.873	18.0662	6.80884	3.23913
97.42	71.6707	54.812	18.0481	6.79395	3.25085
97.52	71.6082	54.7534	18.0435	6.79394	3.26013
97.62	71.5378	54.7051	18.0168	6.77906	3.26257
97.72	71.4792	54.6621	18.0225	6.79247	3.28063
97.82	71.4214	54.5972	17.9856	6.77515	3.2782
97.92	71.3386	54.5393	17.9543	6.76416	3.27185
98.02	71.2729	54.4824	17.9568	6.76977	3.28527
98.12	71.1855	54.4238	17.9419	6.76513	3.28528
98.22	71.1128	54.366	17.9302	6.76416	3.29138
98.32	71.041	54.3347	17.9153	6.77758	3.30944
98.42	70.9604	54.2854	17.9028	6.77197	3.30945
98.52	70.8894	54.2324	17.8982	6.76977	3.31653
98.62	70.8152	54.1746	17.884	6.76587	3.31409
98.72	70.758	54.1277	17.8716	6.77123	3.32116
98.82	70.6824	54.0737	17.8638	6.7666	3.32971
98.92	70.6035	54.0261	17.8567	6.75806	3.31653
99.02	70.5503	53.9902	17.8474	6.77513	3.34069
99.12	70.4878	53.9409	17.8442	6.77441	3.35242
99.22	70.427	53.8972	17.8208	6.7627	3.35242
99.32	70.3433	53.855	17.8052	6.77124	3.3446
99.42	70.2683	53.8027	17.7849	6.75342	3.34387
99.52	70.2104	53.7612	17.7715	6.75244	3.34998
99.62	70.1543	53.7083	17.7529	6.7456	3.34314
99.72	70.0886	53.6714	17.7519	6.74462	3.34216
99.82	70.0215	53.6387	17.7295	6.73853	3.33923
99.92	69.9409	53.5933	17.7083	6.73071	3.3407
100.02	69.8745	53.5542	17.6965	6.72363	3.3407
100.12	69.7925	53.5034	17.6841	6.72119	3.33044
100.22	69.7278	53.4504	17.6631	6.71899	3.33606
100.32	69.6519	53.3823	17.6504	6.71192	3.32898
100.42	69.6003	53.3425	17.6372	6.7041	3.33289
100.52	69.5261	53.2832	17.6123	6.69239	3.32117
100.62	69.4526	53.23	17.5996	6.69238	3.32581
100.72	69.355	53.166	17.5701	6.68457	3.32825
100.82	69.2786	53.0996	17.5544	6.67286	3.31263
100.92	69.1948	53.0503	17.5332	6.66504	3.31091
101.02	69.1291	53.0034	17.5356	6.66967	3.31335
101.12	69.0481	52.9363	17.5107	6.66504	3.31335
101.22	69.0002	52.8745	17.4941	6.65723	3.31335
101.32	68.927	52.8145	17.4685	6.64868	3.30481
101.42	68.8394	52.7644	17.4543	6.64624	3.29456
101.52	68.7449	52.7168	17.4521	6.65185	3.3048
101.62	68.6714	52.6682	17.4434	6.64624	3.30164
101.72	68.5815	52.5918	17.4177	6.63843	3.29456
101.82	68.5364	52.5488	17.3989	6.63696	3.30017
101.92	68.4644	52.519	17.3833	6.63379	3.29138
102.02	68.394	52.4675	17.3599	6.63379	3.27747
102.12	68.3223	52.4136	17.3474	6.63062	3.2782
102.22	68.28	52.3699	17.345	6.63769	3.28674
102.32	68.2026	52.3145	17.3279	6.62135	3.27747
102.42	68.123	52.2605	17.2981	6.61426	3.26257
102.52	68.0667	52.2026	17.2668	6.60401	3.2555
102.62	68.002	52.1519	17.2622	6.59473	3.25793
102.72	67.948	52.0957	17.2412	6.58545	3.24304
102.82	67.8972	52.0449	17.2278	6.583	3.24304
102.92	67.8074	51.9871	17.2114	6.56665	3.23132
103.02	67.7502	51.9526	17.1919	6.55322	3.23133
103.12	67.6824	51.8972	17.1802	6.54395	3.2196
103.22	67.5989	51.8293	17.156	6.53931	3.21179
103.32	67.5183	51.7761	17.1606	6.54785	3.21179
103.42	67.4526	51.7183	17.134	6.51733	3.21179
103.52	67.3745	51.6785	17.1301	6.5166	3.21179
103.62	67.3176	51.6504	17.1123	6.52685	3.21497
103.72	67.2449	51.6043	17.0903	6.5127	3.20472
103.82	67.1877	51.5666	17.0801	6.51733	3.20007
103.92	67.1003	51.4988	17.0552	6.50171	3.18054
104.02	67.0417	51.4675	17.0435	6.49243	3.18054
104.12	66.9558	51.4214	17.0364	6.47828	3.18054
104.22	66.8823	51.3777	17.031	6.48535	3.18054
104.32	66.8113	51.3308	17.0044	6.47437	3.16956
104.42	66.741	51.28	16.9966	6.45337	3.16492
104.52	66.6575	51.2395	16.9763	6.44947	3.16419
104.62	66.616	51.1941	16.9646	6.4541	3.16418
104.72	66.5378	51.1667	16.9497	6.4541	3.1571
104.82	66.4722	51.1128	16.9302	6.44629	3.14612
104.92	66.3823	51.0574	16.9185	6.42285	3.14148
105.02	66.3308	51.0066	16.9075	6.42285	3.14148
105.12	66.2598	50.9363	16.8794	6.4065	3.12512
105.22	66.1902	50.8699	16.8638	6.38843	3.11023
105.32	66.1394	50.8027	16.8474	6.38379	3.10706
105.42	66.0574	50.7449	16.8208	6.37207	3.10242
105.52	65.9995	50.6863	16.8091	6.37207	3.09778
105.62	65.9207	50.6277	16.7864	6.35962	3.0907
105.72	65.8582	50.562	16.7786	6.35717	3.09216
105.82	65.8159	50.53	16.7739	6.36425	3.08996
105.92	65.741	50.4675	16.7661	6.36108	3.08289
106.02	65.6543	50.4207	16.7544	6.35645	3.07825
106.12	65.5847	50.3691	16.7334	6.34791	3.07434
106.22	65.5066	50.3269	16.7192	6.34472	3.0758
106.32	65.4207	50.2761	16.6997	6.33692	3.06336
106.42	65.3354	50.23	16.6965	6.32983	3.06799
106.52	65.2768	50.1902	16.6919	6.33691	3.07507
106.62	65.2136	50.1472	16.6841	6.33691	3.07507
106.72	65.1433	50.1082	16.677	6.33691	3.07507
106.82	65.0527	50.0488	16.6677	6.31666	3.06653
106.92	64.9824	50.0144	16.6606	6.32129	3.07898
107.02	64.9089	49.9636	16.6528	6.32129	3.07898
107.12	64.8308	49.9285	16.6287	6.31348	3.07117
107.22	64.7534	49.866	16.5982	6.30176	3.05946
107.32	64.7026	49.8198	16.595	6.29858	3.06408
107.42	64.6426	49.7761	16.5903	6.30103	3.06653
107.52	64.5815	49.73	16.5825	6.29395	3.05945
107.62	64.5105	49.6785	16.5591	6.28223	3.04456
107.72	64.4526	49.6323	16.5559	6.2915	3.05627
107.82	64.3848	49.5886	16.5481	6.29394	3.05163
107.92	64.3113	49.5449	16.5161	6.28149	3.04382
108.02	64.2456	49.5073	16.5044	6.27441	3.0509
108.12	64.22	49.4583	16.488	6.27759	3.047
108.22	64.1667	49.4167	16.4849	6.28222	3.05163
108.32	64.0894	49.366	16.4568	6.25953	3.03992
108.42	64.0066	49.3081	16.4302	6.25488	3.03674
108.52	63.9526	49.2715	16.4185	6.25488	3.03992
108.62	63.9089	49.2151	16.4075	6.25171	3.0321
108.72	63.8621	49.1902	16.3904	6.24707	3.0321
108.82	63.7964	49.1511	16.3716	6.24707	3.0321
108.92	63.741	49.0808	16.3567	6.23071	3.02039
109.02	63.6738	49.0332	16.3474	6.23535	3.02039
109.12	63.6245	48.9949	16.3208	6.23535	3.02039
109.22	63.5645	48.9363	16.3091	6.22363	3.01721
109.32	63.4988	48.8855	16.3013	6.22363	3.01257
109.42	63.437	48.8386	16.2739	6.21582	3.00476
109.52	63.3933	48.7878	16.2622	6.21265	3.00476
109.62	63.3074	48.7253	16.2473	6.19947	2.9884
109.72	63.2488	48.6863	16.2231	6.2041	2.98132
109.82	63.1948	48.6355	16.2153	6.19238	2.98132
109.92	63.1379	48.6042	16.2068	6.19556	2.99622
110.02	63.0691	48.5574	16.1841	6.19238	2.99304
110.12	63.0151	48.5105	16.1677	6.19238	2.99304
110.22	62.9434	48.448	16.1411	6.17286	2.98133
110.32	62.8706	48.4214	16.134	6.17749	2.98132
110.42	62.8237	48.3777	16.1379	6.18457	2.98596
110.52	62.7864	48.334	16.1318	6.18774	2.99158
110.62	62.7104	48.2808	16.1223	6.19238	2.98914
110.72	62.6714	48.2488	16.1052	6.18921	2.98914
110.82	62.623	48.198	16.0786	6.17603	2.98206
110.92	62.5698	48.1355	16.0637	6.18213	2.99377
111.02	62.5183	48.0964	16.0591	6.17602	3.00085
111.12	62.4448	48.062	16.0317	6.17286	2.99304
111.22	62.3848	48.0105	16.02	6.17285	2.99768
111.32	62.3418	47.9902	16.0278	6.18383	3.01574
111.42	62.2925	47.948	16.0122	6.18066	3.01575
111.52	62.2324	47.9121	15.9958	6.18066	3.02039
111.62	62.1831	47.8777	15.981	6.17285	3.02039
111.72	62.1426	47.8269	15.9739	6.17285	3.02039
111.82	62.0581	47.7691	15.9497	6.16114	3.0055
111.92	61.9963	47.73	15.9348	6.16577	3.00867
112.02	61.9434	47.698	15.9419	6.17285	3.02038
112.12	61.866	47.6543	15.9255	6.16822	3.01575
112.22	61.8106	47.5964	15.8989	6.16114	3.00867
112.32	61.7612	47.541	15.8833	6.15333	3.00086
112.42	61.7129	47.5144	15.8716	6.15332	2.99768
112.52	61.6277	47.4995	15.8599	6.15332	2.99304
112.62	61.5737	47.448	15.8521	6.15332	2.99304
112.72	61.5183	47.4121	15.8403	6.15332	2.99304
112.82	61.448	47.3511	15.8176	6.13526	2.97816
112.92	61.3901	47.3003	15.8013	6.12598	2.97351
113.02	61.3354	47.2371	15.7935	6.10962	2.97351
113.12	61.2637	47.1909	15.7693	6.10718	2.97351
113.22	61.2175	47.1589	15.7505	6.11426	2.97351
113.32	61.1636	47.1082	15.731	6.11426	2.97351
113.42	61.0918	47.0723	15.7192	6.11426	2.97351
113.52	61.0034	47.0261	15.7114	6.10645	2.97351
113.62	60.9714	46.9871	15.6965	6.10645	2.97351
113.72	60.9043	46.948	15.6724	6.10962	2.97351
113.82	60.8269	46.9089	15.6599	6.0979	2.96887
113.92	60.7566	46.8464	15.6443	6.09082	2.96179
114.02	60.6785	46.7878	15.6294	6.09082	2.96179
114.12	60.6323	46.752	15.6177	6.09082	2.96497
114.22	60.5808	46.7058	15.5981	6.09546	2.95789
114.32	60.5105	46.6401	15.5872	6.09937	2.95471
114.42	60.4526	46.5964	15.5754	6.08691	2.95007
114.52	60.4207	46.5457	15.5708	6.0752	2.95007
114.62	60.3926	46.5066	15.5513	6.06665	2.94226
114.72	60.3355	46.4526	15.5239	6.0525	2.93909
114.82	60.2722	46.4207	15.5161	6.05103	2.94617
114.92	60.2324	46.3894	15.5122	6.0564	2.95398
115.02	60.1948	46.3582	15.4927	6.05566	2.95398
115.12	60.1543	46.3176	15.4763	6.03931	2.93762
115.22	60.0691	46.2761	15.4614	6.0354	2.93372
115.32	60.0066	46.2332	15.4419	6.03223	2.93518
115.42	59.9519	46.1863	15.4224	6.02441	2.92273
115.52	59.894	46.1472	15.4146	6.0127	2.92273
115.62	59.8276	46.105	15.3997	6.00635	2.91956
115.72	59.7629	46.0527	15.3826	5.99244	2.91346
115.82	59.7019	46.0112	15.3638	5.97364	2.91102
115.92	59.6511	45.991	15.3474	5.96582	2.91101
116.02	59.5808	45.9597	15.3372	5.9541	2.9032
116.12	59.5198	45.9253	15.3293	5.95092	2.89612
116.22	59.4387	45.8848	15.3005	5.92994	2.88685
116.32	59.3972	45.8496	15.2732	5.91504	2.8844
116.42	59.3628	45.7957	15.27	5.90332	2.89148
116.52	59.3176	45.7566	15.2459	5.88697	2.87903
116.62	59.269	45.6941	15.2271	5.87207	2.87195
116.72	59.198	45.6355	15.2075	5.86035	2.87195
116.82	59.1245	45.5933	15.1895	5.84473	2.85706
116.92	59.0527	45.5378	15.1802	5.83765	2.85242
117.02	59.0034	45.4792	15.1724	5.83301	2.85242
117.12	58.9526	45.4363	15.1528	5.8252	2.85242
117.22	58.8879	45.4043	15.1365	5.80884	2.85096
117.32	58.8269	45.3464	15.1216	5.79395	2.83362
117.42	58.7566	45.2957	15.1067	5.78223	2.82898
117.52	58.7026	45.2385	15.0989	5.76734	2.82117
117.62	58.6277	45.1785	15.0825	5.75952	2.82117
117.72	58.5574	45.1301	15.0615	5.76197	2.81653
117.82	58.4988	45.0652	15.0513	5.74317	2.80945
117.92	58.4597	45.0308	15.0396	5.73535	2.81409
118.02	58.4011	45.0066	15.02	5.72681	2.81653
118.12	58.3418	44.9707	15.0083	5.72363	2.81409
118.22	58.2651	44.9377	14.9856	5.70874	2.818
118.32	58.2222	44.8894	14.9731	5.69312	2.80164
118.42	58.1707	44.8613	14.9661	5.67676	2.80164
118.52	58.1106	44.8145	14.9412	5.66749	2.79237
118.62	58.0393	44.7581	14.9387	5.65796	2.79456
118.72	57.991	44.7214	14.9263	5.65722	2.80163
118.82	57.9199	44.6707	14.9053	5.65259	2.80164
118.92	57.8582	44.623	14.8911	5.63379	2.79382
119.02	57.8113	44.5886	14.8833	5.63843	2.79382
119.12	57.7456	44.5542	14.8684	5.6377	2.78674
119.22	57.7019	44.53	14.8638	5.6377	2.79382
119.32	57.6543	44.491	14.8442	5.62598	2.797
119.42	57.584	44.4504	14.8279	5.62134	2.797
119.52	57.5112	44.3948	14.8091	5.59937	2.77503
119.62	57.4644	44.3699	14.8137	5.60644	2.7821
119.72	57.4089	44.3269	14.8013	5.59473	2.7821
119.82	57.334	44.2864	14.7771	5.57838	2.75868
119.92	57.2683	44.2332	14.7512	5.57446	2.75867
120.02	57.2136	44.1987	14.7551	5.57202	2.7633
120.12	57.155	44.1628	14.7412	5.56665	2.76575
120.22	57.0691	44.1191	14.7192	5.55177	2.75404
120.32	56.9988	44.0925	14.7114	5.53687	2.75867
120.42	56.9199	44.0581	14.6919	5.52441	2.74695
120.52	56.8706	44.0261	14.6802	5.52441	2.74695
120.62	56.8042	43.9963	14.6621	5.52442	2.74841
120.72	56.741	43.9597	14.6528	5.5127	2.74304
120.82	56.6902	43.9192	14.6436	5.5127	2.73841
120.92	56.6348	43.8855	14.6294	5.50488	2.7345
121.02	56.5769	43.8347	14.6099	5.50806	2.73914
121.12	56.5308	43.8003	14.6021	5.5127	2.73914
121.22	56.4824	43.7715	14.5833	5.50562	2.74377
121.32	56.4526	43.7371	14.5708	5.51587	2.75085
121.42	56.3862	43.6956	14.5598	5.51416	2.74768
121.52	56.334	43.6589	14.5388	5.5166	2.74622
121.62	56.2925	43.6199	14.52	5.50952	2.73914
121.72	56.2605	43.5723	14.5122	5.5166	2.74377
121.82	56.2097	43.5378	14.4973	5.50806	2.75085
121.92	56.123	43.5034	14.4927	5.5127	2.75085
122.02	56.0574	43.4675	14.4731	5.50488	2.75085
122.12	56.0183	43.4285	14.4568	5.50952	2.75549
122.22	55.9317	43.3731	14.4334	5.48854	2.74623
122.32	55.8777	43.3301	14.4302	5.48535	2.75085
122.42	55.8003	43.2839	14.4036	5.47363	2.74231
122.52	55.7729	43.2527	14.3989	5.46191	2.74695
122.62	55.7175	43.2104	14.3762	5.45874	2.73596
122.72	55.6504	43.1777	14.3552	5.46045	2.7345
122.82	55.5815	43.1433	14.3528	5.46191	2.73913
122.92	55.5222	43.0862	14.3411	5.45093	2.73279
123.02	55.4761	43.0496	14.3279	5.43457	2.73841
123.12	55.4082	43.0059	14.3201	5.43457	2.7384
123.22	55.3535	42.948	14.3013	5.43457	2.71961
123.32	55.2996	42.9089	14.2864	5.42993	2.72424
123.42	55.2339	42.8582	14.2771	5.42749	2.7345
123.52	55.1785	42.8269	14.2551	5.43457	2.73914
123.62	55.1245	42.7878	14.2544	5.42749	2.73914
123.72	55.0886	42.7534	14.2473	5.43921	2.74841
123.82	55.0496	42.698	14.2263	5.42993	2.75086
123.92	54.9956	42.6589	14.2231	5.43457	2.74304
124.02	54.9434	42.6128	14.1997	5.43457	2.74768
124.12	54.8848	42.5793	14.1919	5.41822	2.75012
124.22	54.8433	42.5339	14.1755	5.40796	2.74305
124.32	54.7832	42.4995	14.1731	5.40332	2.73132
124.42	54.7488	42.4746	14.1794	5.4104	2.7384
124.52	54.698	42.4168	14.1638	5.39551	2.7345
124.62	54.6472	42.3855	14.1504	5.39234	2.73596
124.72	54.6128	42.3582	14.1528	5.39087	2.72815
124.82	54.5613	42.3237	14.1333	5.38379	2.72668
124.92	54.5066	42.2996	14.1333	5.38379	2.73132
125.02	54.4793	42.259	14.1169	5.36743	2.71887
125.12	54.4316	42.2214	14.1028	5.3728	2.7196
125.22	54.394	42.176	14.0903	5.3689	2.71643
125.32	54.3433	42.1589	14.0903	5.36425	2.72815
125.42	54.2871	42.1199	14.0779	5.35962	2.73059
125.52	54.2175	42.0691	14.0591	5.3479	2.7118
125.62	54.1948	42.03	14.0481	5.34619	2.70862
125.72	54.1348	41.9988	14.0364	5.3252	2.70716
125.82	54.0957	41.9668	14.0427	5.33544	2.70715
125.92	54.0393	41.9104	14.0208	5.32666	2.6969
126.02	53.9683	41.8848	14.0115	5.30957	2.69226
126.12	53.9004	41.8262	13.9998	5.29322	2.68762
126.22	53.8457	41.78	13.9731	5.28614	2.67737
126.32	53.7925	41.7449	13.9692	5.29394	2.69226
126.42	53.7246	41.7012	13.9614	5.29248	2.68762
126.52	53.6746	41.648	13.9497	5.29004	2.68055
126.62	53.6362	41.6128	13.9302	5.26734	2.66565
126.72	53.5723	41.5574	13.927	5.2627	2.66101
126.82	53.5347	41.5417	13.9341	5.26269	2.66808
126.92	53.4551	41.4895	13.9146	5.25806	2.67273
127.02	53.394	41.4558	13.9028	5.24317	2.67273
127.12	53.3652	41.4097	13.895	5.24316	2.66101
127.22	53.3191	41.3777	13.8787	5.23608	2.66418
127.32	53.2698	41.3386	13.8684	5.23218	2.66565
127.42	53.2214	41.2878	13.8521	5.22754	2.66101
127.52	53.1934	41.2612	13.852	5.23535	2.66101
127.62	53.1465	41.2363	13.852	5.23071	2.67273
127.72	53.0737	41.2026	13.8442	5.22681	2.66102
127.82	53.0332	41.1738	13.8357	5.22363	2.66101
127.92	52.9963	41.1519	13.8254	5.23291	2.67029
128.02	52.9551	41.116	13.813	5.219	2.66028
128.12	52.8965	41.0872	13.8083	5.21899	2.66345
128.22	52.8191	41.0471	13.7817	5.20557	2.65784
128.32	52.7651	41.0222	13.7981	5.208	2.66491
128.42	52.7339	40.9902	13.7935	5.21582	2.66101
128.52	52.6809	40.948	13.7888	5.21436	2.65637
128.62	52.605	40.8972	13.7669	5.19703	2.64612
128.72	52.5542	40.8628	13.7544	5.19239	2.64612
128.82	52.5403	40.8457	13.7529	5.19165	2.66027
128.92	52.4839	40.7925	13.7427	5.17285	2.6532
129.02	52.4448	40.7878	13.7285	5.17749	2.6532
129.12	52.3684	40.752	13.7185	5.16041	2.62512
129.22	52.3315	40.6909	13.7043	5.15332	2.62268
129.32	52.3081	40.6707	13.7122	5.15478	2.63049
129.42	52.2512	40.6199	13.6833	5.14478	2.62439
129.52	52.2051	40.5762	13.6631	5.13306	2.61732
129.62	52.1323	40.5215	13.6606	5.11426	2.61023
129.72	52.0815	40.4878	13.6489	5.11352	2.60632
129.82	52.0347	40.4573	13.634	5.11499	2.60779
129.92	51.9941	40.4238	13.6333	5.11426	2.61414
130.02	51.9402	40.3777	13.6216	5.10254	2.61414
130.12	51.8862	40.3433	13.6067	5.09473	2.60559
130.22	51.8379	40.3066	13.6045	5.09473	2.60559
130.32	51.7832	40.2715	13.5786	5.08301	2.60315
130.42	51.7268	40.2417	13.5754	5.07983	2.60706
130.52	51.6589	40.1909	13.5513	5.07837	2.5907
130.62	51.623	40.1589	13.5442	5.07129	2.59387
130.72	51.5698	40.1309	13.5435	5.06812	2.60315
130.82	51.5378	40.1011	13.5317	5.06348	2.59851
130.92	51.4988	40.0723	13.5107	5.06201	2.59387
131.02	51.4714	40.0574	13.5083	5.05957	2.59851
131.12	51.4355	40.0215	13.5051	5.05176	2.5907
131.22	51.3894	40.0112	13.5122	5.06811	2.60705
131.32	51.3323	39.9761	13.4895	5.0603	2.60242
131.42	51.2871	39.9402	13.488	5.05249	2.60242
131.52	51.2456	39.9019	13.481	5.06738	2.60241
131.62	51.1973	39.8684	13.4568	5.0542	2.60242
131.72	51.1511	39.8347	13.4426	5.03223	2.60242
131.82	51.105	39.7925	13.427	5.02905	2.5907
131.92	51.0762	39.7683	13.4294	5.04395	2.61023
132.02	51.03	39.7378	13.4114	5.04468	2.61096
132.12	50.9988	39.7083	13.3982	5.0315	2.59778
132.22	50.9253	39.6909	13.3957	5.03222	2.61022
132.32	50.8745	39.6519	13.3879	5.03223	2.61023
132.42	50.834	39.623	13.3755	5.02905	2.61487
132.52	50.8035	39.5886	13.3787	5.03613	2.62585
132.62	50.7559	39.5449	13.3591	5.02686	2.62585
132.72	50.7175	39.5066	13.3442	5.01734	2.62586
132.82	50.6753	39.4558	13.3254	5.02441	2.61414
132.92	50.6199	39.4167	13.3325	5.02441	2.62512
133.02	50.5723	39.3784	13.313	5.01733	2.62268
133.12	50.5215	39.3418	13.2966	5.02295	2.61731
133.22	50.4605	39.2957	13.27	5.00098	2.61341
133.32	50.4136	39.2651	13.259	5.00952	2.62658
133.42	50.3535	39.2324	13.2458	5.00952	2.62195
133.52	50.312	39.1941	13.231	4.98536	2.59852
133.62	50.2729	39.1667	13.2309	5.00024	2.60706
133.72	50.2246	39.1277	13.2161	4.99316	2.61414
133.82	50.1707	39.0964	13.2036	4.99316	2.60559
133.92	50.116	39.0652	13.1951	4.97681	2.6134
134.02	50.0691	39.0378	13.1919	4.98144	2.62268
134.12	50.0151	38.9839	13.1692	4.9751	2.61877
134.22	49.9661	38.9434	13.156	4.969	2.62048
134.32	49.9299	38.9065	13.1497	4.97363	2.61487
134.42	49.8848	38.8699	13.1365	4.96191	2.61487
134.52	49.8386	38.8457	13.1216	4.9541	2.6095
134.62	49.78	38.8027	13.1099	4.95411	2.59534
134.72	49.7222	38.7644	13.1021	4.94556	2.60242
134.82	49.6738	38.7371	13.0825	4.94238	2.60559
134.92	49.6277	38.7058	13.0708	4.94702	2.61023
135.02	49.5815	38.6746	13.0559	4.94238	2.59851
135.12	49.5332	38.6355	13.0513	4.93457	2.60315
135.22	49.4956	38.605	13.0403	4.9314	2.59925
135.32	49.4448	38.5691	13.0161	4.91968	2.59778
135.42	49.4082	38.53	12.9998	4.92212	2.59778
135.52	49.3613	38.4949	12.9841	4.92602	2.58679
135.62	49.3198	38.4753	12.981	4.92285	2.59143
135.72	49.2605	38.4253	12.9583	4.91651	2.58753
135.82	49.2292	38.377	12.9294	4.90259	2.57361
135.92	49.1831	38.3386	12.9106	4.89551	2.57898
136.02	49.1348	38.2996	12.9028	4.88696	2.57581
136.12	49.0957	38.2637	12.8911	4.88697	2.58142
136.22	49.0503	38.2253	12.8833	4.87207	2.57898
136.32	49.0105	38.1948	12.8684	4.87354	2.56873
136.42	48.98	38.1699	12.8552	4.87207	2.57898
136.52	48.948	38.1355	12.8481	4.87524	2.57898
136.62	48.8879	38.0996	12.8403	4.87525	2.57117
136.72	48.8394	38.0581	12.8286	4.86499	2.57435
136.82	48.7957	38.0339	12.8091	4.87207	2.56726
136.92	48.7371	38.0034	12.7981	4.86035	2.56873
137.02	48.6909	37.959	12.7817	4.86035	2.57117
137.12	48.6504	37.9199	12.7607	4.8479	2.55481
137.22	48.5894	37.8784	12.7466	4.83374	2.55091
137.32	48.5542	37.8511	12.7356	4.83765	2.55237
137.42	48.509	37.8386	12.731	4.82837	2.547
137.52	48.4363	37.7761	12.6997	4.81422	2.53285
137.62	48.3987	37.7573	12.7004	4.833	2.54846
137.72	48.3457	37.72	12.6826	4.82056	2.53919
137.82	48.2949	37.6831	12.6653	4.81348	2.53211
137.92	48.2566	37.6426	12.656	4.79712	2.51575
138.02	48.1995	37.6082	12.6379	4.79151	2.5055
138.12	48.166	37.5691	12.6262	4.78614	2.50085
138.22	48.1199	37.5261	12.6138	4.78613	2.49622
138.32	48.0808	37.4871	12.6045	4.76978	2.49622
138.42	48.03	37.4448	12.5918	4.7627	2.48596
138.52	47.9793	37.4011	12.5779	4.7627	2.47425
138.62	47.9402	37.3535	12.5584	4.75489	2.47668
138.72	47.9121	37.3106	12.5396	4.74317	2.47425
138.82	47.8792	37.2854	12.5215	4.73999	2.47034
138.92	47.8308	37.2488	12.5122	4.73071	2.4657
139.02	47.7996	37.2214	12.5193	4.73998	2.46886
139.12	47.7722	37.1855	12.5122	4.75171	2.47351
139.22	47.7246	37.1589	12.4927	4.74243	2.46887
139.32	47.6863	37.1277	12.4927	4.73852	2.47424
139.42	47.6604	37.0901	12.481	4.74463	2.47351
139.52	47.6106	37.0449	12.4568	4.73389	2.46888
139.62	47.5737	37.002	12.4426	4.72828	2.45007
[truncated: 5,508 more rows]

## Sheet: fig 2e
	NSs concentration
Time (s)	125 nM	62.5 nM	31.25 nM	15.625 nM
-60.0599*	0.172473*	0.12804*	0.146839*	0.154175*
-59.96*	0.156856*	0.124141*	0.14294*	0.161983*
-59.8599*	0.149045*	0.128049*	0.135129*	0.154172*
-59.7599*	0.149048*	0.128052*	0.135132*	0.161987*
-59.66*	0.141235*	0.116333*	0.135132*	0.154175*
-59.5599*	0.137324*	0.116328*	0.131221*	0.161987*
-59.46*	0.149041*	0.116326*	0.135125*	0.16198*
-59.3599*	0.141228*	0.108513*	0.135125*	0.165886*
-59.2599*	0.137329*	0.116333*	0.127319*	0.154175*
-59.16*	0.137317*	0.116321*	0.146839*	0.165882*
-59.0599*	0.137329*	0.104614*	0.123413*	0.154175*
-58.96*	0.141228*	0.104607*	0.127312*	0.134636*
-58.8599*	0.141228*	0.116326*	0.107781*	0.146355*
-58.7599*	0.141235*	0.116333*	0.0960693*	0.122925*
-58.66*	0.137324*	0.116328*	0.0843458*	0.130733*
-58.5599*	0.137317*	0.124134*	0.0843387*	0.150269*
-58.46*	0.137322*	0.128045*	0.0882497*	0.16198*
-58.3599*	0.180298*	0.135864*	0.0882568*	0.171387*
-58.2599*	0.180298*	0.085083*	0.0960693*	0.130737*
-58.16*	0.160783*	0.0772872*	0.0547042*	0.10341*
-58.0599*	0.128826*	0.0398369*	0.00627*	0.0854492*
-57.96*	0.106118*	0.0343409*	-0.0179052*	0.0526514*
-57.8599*	0.106122*	0.0148134*	-0.0320616*	0.0494814*
-57.7599*	0.110718*	-0.00867*	-0.0172119*	0.0213623*
-57.66*	0.0983262*	-0.0125136*	-0.0296035*	-0.0137343*
-57.5599*	0.102957*	-0.02424*	-0.0125213*	-0.0255127*
-57.46*	0.136635*	0.0265279*	0.0109029*	0.0135884*
-57.3599*	0.129571*	0.0343566*	0.0446105*	0.0221496*
-57.2599*	0.0982666*	0.0296631*	0.0406494*	0.0011*
-57.16*	0.0670757*	0.0226421*	0.017271*	-0.00275*
-57.0599*	0.0592399*	0.0311637*	0.0218863*	0.0213623*
-56.96*	0.0787587*	0.0663075*	0.0147939*	0.0338368*
-56.8599*	0.0865674*	0.0921826*	0.0382276*	0.0611768*
-56.7599*	0.109985*	0.116333*	0.0289307*	0.0518799*
-56.66*	0.109997*	0.132702*	0.01405*	0.0565305*
-56.5599*	0.117817*	0.135883*	-0.000835*	0.0643311*
-56.46*	0.102924*	0.135883*	-0.00547*	0.0479927*
-56.3599*	0.090466*	0.135876*	-0.0101199*	0.0409055*
-56.2599*	0.0826416*	0.128052*	-0.00867*	0.0299072*
-56.16*	0.0616555*	0.107066*	-0.0147605*	0.0284524*
-56.0599*	0.0670209*	0.12415*	-0.0172076*	0.0526123*
-55.96*	0.102902*	0.136594*	0.00378*	0.0572481*
-55.8599*	0.102908*	0.131961*	0.0094*	0.0604277*
-55.7599*	0.109985*	0.12561*	0.0186768*	0.0689697*
-55.66*	0.128046*	0.131219*	0.0257506*	0.0745788*
-55.5599*	0.110722*	0.13123*	0.0257611*	0.0689697*
-55.46*	0.1178*	0.137331*	0.0225849*	0.0689716*
-55.3599*	0.117804*	0.1117*	0.0211239*	0.0792294*
-55.2599*	0.117798*	0.104614*	0.0140381*	0.0753174*
-55.16*	0.129521*	0.108525*	0.00623*	0.0721483*
-55.0599*	0.129517*	0.108521*	0.00623*	0.0643311*
-54.96*	0.149043*	0.116328*	0.0140333*	0.068965*
-54.8599*	0.137329*	0.123413*	0.0140381*	0.0557861*
-54.7599*	0.137329*	0.117065*	0.0218506*	0.0650635*
-54.66*	0.141217*	0.147564*	0.0445371*	0.0955625*
-54.5599*	0.144407*	0.150755*	0.01721*	0.0870361*
-54.46*	0.145134*	0.1632*	0.0296555*	0.104118*
-54.3599*	0.165398*	0.170281*	0.0335622*	0.114373*
-54.2599*	0.152954*	0.144409*	0.0421143*	0.127563*
-54.16*	0.133426*	0.113162*	0.0257597*	0.115115*
-54.0599*	0.136595*	0.10388*	0.0211163*	0.127686*
-53.96*	0.138059*	0.103879*	0.0335665*	0.137815*
-53.8599*	0.144404*	0.0975294*	0.0413771*	0.114375*
-53.7599*	0.14978*	0.103882*	0.0452881*	0.0760498*
-53.66*	0.129519*	0.0819116*	0.0382104*	0.0721459*
-53.5599*	0.13659*	0.0843434*	0.0452809*	0.0721436*
-53.46*	0.126345*	0.0623798*	0.0303974*	0.0736103*
-53.3599*	0.132687*	0.0562706*	0.0321007*	0.0675011*
-53.2599*	0.137329*	0.0584717*	0.0413818*	0.0714111*
-53.16*	0.141228*	0.0701833*	0.0577321*	0.0689626*
-53.0599*	0.124881*	0.067996*	0.0452909*	0.0596924*
-52.96*	0.12487*	0.0701828*	0.0569992*	0.0643234*
-52.8599*	0.134145*	0.0967917*	0.0616355*	0.064321*
-52.7599*	0.137329*	0.104614*	0.0601807*	0.0596924*
-52.66*	0.138061*	0.105346*	0.0648184*	0.0611563*
-52.5599*	0.145872*	0.0999737*	0.0616436*	0.057251*
-52.46*	0.143672*	0.0921588*	0.0477252*	0.0635943*
-52.3599*	0.129516*	0.0780025*	0.0335689*	0.0526118*
-52.2599*	0.126343*	0.0819092*	0.0421143*	0.0284424*
-52.16*	0.136618*	0.099997*	0.0406709*	0.00735*
-52.0599*	0.133428*	0.096807*	0.0335746*	0.043335*
-51.96*	0.165397*	0.0936198*	0.0421062*	0.054069*
-51.8599*	0.163946*	0.0921688*	0.0328426*	0.0565243*
-51.7599*	0.153687*	0.085083*	0.0218506*	0.0643311*
-51.66*	0.151492*	0.0726347*	0.0257597*	0.0550566*
-51.5599*	0.170893*	0.0670109*	0.00305*	0.0697021*
-51.46*	0.186639*	0.0562682*	-0.00623*	0.0870299*
-51.3599*	0.18811*	0.0460205*	-0.0101318*	0.0987549*
-51.2599*	0.131958*	0.0218506*	-0.0094*	0.0994873*
-51.16*	-0.00787*	-0.0679336*	-0.068666*	0.0331407*
-51.0599*	-0.373026*	-0.467509*	-0.329936*	-0.384888*
-50.96*	-0.284768*	-0.415994*	-0.0838404*	-0.226541*
-50.8599*	0.406237*	0.244616*	0.443957*	0.741076*
-50.7599*	0.363037*	0.292847*	0.228882*	0.697876*
-50.66*	0.290183*	0.251242*	0.209128*	0.445334*
-50.5599*	0.233444*	0.198287*	0.192916*	0.203491*
-50.46*	0.109272*	0.222675*	0.079731*	0.027729*
-50.3599*	0.137375*	0.168747*	-0.0109406*	-0.0215607*
-50.2599*	0.134155*	0.109253*	-0.0718994*	-0.0693359*
-50.16*	0.0818849*	0.096045*	-0.0945067*	-0.107446*
-50.0599*	0.0241308*	0.0343847*	-0.0679102*	-0.0864258*
-49.96*	-0.0314174*	-0.044601*	-0.0437465*	-0.0614467*
-49.8599*	-0.0110683*	-0.0351162*	0.0140781*	-0.0137539*
-49.7599*	0.0639648*	0.00696*	0.0491943*	0.00183*
-49.66*	0.048265*	-0.00789*	0.018724*	-0.048903*
-49.5599*	0.0382204*	0.0225954*	0.053113*	-0.00903*
-49.46*	0.0482101*	0.068718*	0.0679855*	0.0338058*
-49.3599*	0.0567575*	0.0584664*	0.0467477*	0.0252633*
-49.2599*	0.0858154*	0.0655518*	0.0406494*	0.00891*
-49.16*	0.0818996*	0.0609035*	0.0335598*	0.0128078*
-49.0599*	0.107531*	0.0435662*	0.0381951*	0.026001*
-48.96*	0.113155*	0.0413775*	0.0570025*	0.0299029*
-48.8599*	0.13732*	0.0413728*	0.0555329*	0.0252595*
-48.7599*	0.137329*	0.0264893*	0.0367432*	0.0284424*
-48.66*	0.141962*	0.0311222*	0.0476017*	0.0213566*
-48.5599*	0.145865*	0.0506501*	0.0406404*	0.0291748*
-48.46*	0.167828*	0.0889702*	0.0616264*	0.0494194*
-48.3599*	0.157586*	0.0889821*	0.0640798*	0.0533376*
-48.2599*	0.156128*	0.0953369*	0.0484619*	0.0401611*
-48.16*	0.160027*	0.0897141*	0.0460129*	0.0284348*
-48.0599*	0.153679*	0.0897145*	0.0530934*	0.0220947*
-47.96*	0.129517*	0.0921631*	0.0413818*	0.0181885*
-47.8599*	0.130242*	0.0897145*	0.0499196*	0.0089*
-47.7599*	0.141235*	0.0889893*	0.0452881*	0.00647*
-47.66*	0.113157*	0.0772686*	0.0406475*	0.00183*
-47.5599*	0.117786*	0.0804324*	0.0335574*	0.0213623*
-47.46*	0.0950899*	0.0897188*	0.0186739*	0.0252657*
-47.3599*	0.094346*	0.0967875*	0.01793*	0.0401468*
-47.2599*	0.0811768*	0.0992432*	0.0164795*	0.0447998*
-47.16*	0.0592041*	0.0820313*	-0.00549*	0.0284424*
-47.0599*	0.0545607*	0.0758009*	-0.0055*	0.0330811*
-46.96*	0.0411296*	0.0740886*	0.00304*	0.0572429*
-46.8599*	0.0584583*	0.0967884*	0.0132923*	0.068224*
-46.7599*	0.0662842*	0.111694*	0.0109863*	0.0838623*
-46.66*	0.0787206*	0.128769*	0.0374608*	0.115098*
-46.5599*	0.0725026*	0.135857*	0.0491872*	0.139282*
-46.46*	0.0842247*	0.138912*	0.0678673*	0.14941*
-46.3599*	0.0833683*	0.12414*	0.0843449*	0.157343*
-46.2599*	0.113892*	0.124878*	0.104614*	0.177612*
-46.16*	0.0975394*	0.1117*	0.110967*	0.180791*
-46.0599*	0.0638518*	0.093637*	0.0960784*	0.139282*
-45.96*	0.066287*	0.0804472*	0.0804472*	0.146365*
-45.8599*	0.0584764*	0.0843554*	0.0711718*	0.126103*
-45.7599*	0.0443115*	0.0428467*	0.0335693*	0.0909424*
-45.66*	0.0201488*	0.0147777*	0.0186839*	0.0721507*
-45.5599*	0.00842*	0.00696*	0.00623*	0.0689697*
-45.46*	-0.0111055*	-0.0094*	-0.010129*	0.0479765*
-45.3599*	-0.0111113*	-0.0196562*	-0.0203886*	0.0330782*
-45.2599*	-0.0299072*	-0.0360107*	-0.0289307*	0.0408936*
-45.16*	-0.0352826*	-0.0484662*	-0.0250287*	0.0362506*
-45.0599*	-0.0626225*	-0.0672612*	-0.0367436*	0.019043*
-44.96*	-0.044817*	-0.043108*	-0.0204029*	0.0455151*
-44.8599*	-0.0423675*	-0.0235686*	-0.00941*	0.0557771*
-44.7599*	-0.0196533*	-0.0094*	0.0289307*	0.0690918*
-44.66*	-0.0135555*	-0.00721*	0.0382023*	0.0572453*
-44.5599*	-0.0033*	-0.0125775*	0.033565*	0.0565186*
-44.46*	-0.0228243*	-0.0445528*	0.00623*	0.0323515*
-44.3599*	-0.0228348*	-0.0509109*	-0.0172195*	0.0298996*
-44.2599*	-0.0455322*	-0.0679932*	-0.039917*	-0.0137939*
-44.16*	-0.0321183*	-0.0555558*	-0.0460343*	-0.0106339*
-44.0599*	-0.0408993*	-0.0626278*	-0.0470028*	-0.020874*
-43.96*	-0.0470033*	-0.0719056*	-0.0609193*	-0.0340638*
-43.8599*	-0.0409064*	-0.0704474*	-0.0633674*	-0.0162482*
-43.7599*	-0.0306396*	-0.0587158*	-0.0562744*	-0.00281*
-43.66*	-0.0274749*	-0.0516448*	-0.0562835*	0.00658*
-43.5599*	-0.0182033*	-0.0328517*	-0.0445704*	0.0167236*
-43.46*	-0.00331*	-0.00709*	-0.0484738*	0.0229373*
-43.3599*	-0.00647*	-0.0164795*	-0.0438232*	0.00891*
-43.2599*	0.00769*	0.00232*	-0.0133057*	0.0284424*
-43.16*	0.0123262*	0.00378*	-0.0133085*	0.0346651*
-43.0599*	0.0279522*	0.0101299*	-0.0133076*	0.043335*
-42.96*	0.03967*	0.0115938*	-0.0101347*	0.0424776*
-42.8599*	0.0513825*	0.0218415*	0.00231*	0.0628572*
-42.7599*	0.0592041*	0.0460205*	0.0108643*	0.088501*
-42.66*	0.0709209*	0.0570049*	0.0211163*	0.0792217*
-42.5599*	0.0670109*	0.0795841*	0.0303898*	0.0736084*
-42.46*	0.0778751*	0.0913029*	0.0397892*	0.0737247*
-42.3599*	0.0638485*	0.0865536*	0.0304012*	0.0423641*
-42.2599*	0.0615234*	0.0913086*	0.0241699*	0.0393066*
-42.16*	0.0443101*	0.0740952*	0.0155015*	0.0299058*
-42.0599*	0.0146499*	0.06006*	0.000734*	0.0158691*
-41.96*	-0.0174527*	0.0545688*	-0.0133023*	-0.00915*
-41.8599*	-0.0352774*	0.0289316*	-0.0445547*	-0.00281*
-41.7599*	-0.0377197*	0.00769*	-0.0633545*	-0.00842*
-41.66*	-0.0157604*	0.0264759*	-0.0296764*	-0.00282*
-41.5599*	-0.0228319*	0.0264845*	-0.0250292*	-0.00281*
-41.46*	-0.0235696*	0.0186667*	-0.0250344*	0.00646*
-41.3599*	-0.026001*	0.00232*	-0.0250244*	0.00574*
-41.2599*	-0.026001*	-0.0150146*	-0.0203857*	0.00183*
-41.16*	-0.0384517*	-0.00867*	-0.0328364*	-0.00915*
-41.0599*	-0.0469918*	-0.0289254*	-0.0530953*	-0.0269775*
-40.96*	-0.042366*	-0.0133133*	-0.0438309*	-0.0326004*
-40.8599*	-0.0330958*	0.000596*	-0.0321193*	-0.0247951*
-40.7599*	-0.0321045*	0.0264893*	-0.0186768*	-0.00281*
-40.66*	-0.0213752*	0.0311151*	-0.0109992*	0.00646*
-40.5599*	-0.0400424*	0.0319791*	-0.00782*	0.000244*
-40.46*	-0.0587072*	0.0108728*	-0.0406408*	-0.0121984*
-40.3599*	-0.0642161*	0.00768*	-0.0289378*	-0.00281*
-40.2599*	-0.0540771*	0.00769*	-0.024292*	-0.00525*
-40.16*	-0.0423684*	0.0147605*	-0.0274758*	-0.0099*
-40.0599*	-0.0338249*	0.0115852*	-0.0179558*	-0.00134*
-39.96*	-0.0235686*	0.0172029*	-0.0250335*	-0.00355*
-39.8599*	-0.0259995*	-0.0072*	-0.0367417*	-0.0279527*
-39.7599*	-0.0391846*	-0.0094*	-0.0484619*	-0.0223389*
-39.66*	-0.0260139*	-0.000135*	-0.036756*	-0.0247931*
-39.5599*	-0.0352845*	0.00305*	-0.0335755*	-0.0223389*
-39.46*	-0.0501709*	0.0101318*	-0.0367432*	-0.0223389*
-39.3599*	-0.0306573*	0.0342841*	-0.00795*	-0.000628*
-39.2599*	-0.0352783*	0.0343018*	-0.0147705*	0.00891*
-39.16*	-0.0330915*	0.0552874*	0.00695*	0.0142717*
-39.0599*	-0.027472*	0.0640807*	0.0172057*	0.0245361*
-38.96*	-0.0111184*	0.0749412*	0.0342917*	0.0307517*
-38.8599*	-0.0142894*	0.0921559*	0.0421071*	0.040154*
-38.7599*	-0.0111084*	0.104614*	0.0452881*	0.0526123*
-38.66*	-0.0189233*	0.120969*	0.049192*	0.0494361*
-38.5599*	-0.0220947*	0.128052*	0.0452881*	0.0518799*
-38.46*	-0.0189257*	0.135859*	0.0530958*	0.0494337*
-38.3599*	-0.0251455*	0.114747*	0.0483408*	0.04004*
-38.2599*	-0.0306396*	0.104614*	0.0452881*	0.0323486*
-38.16*	-0.0338135*	0.10144*	0.0406494*	0.0181885*
-38.0599*	-0.0548067*	0.0921659*	0.0257597*	0.0206299*
-37.96*	-0.0696979*	0.0819135*	0.018681*	0.00892*
-37.8599*	-0.0618968*	0.0843434*	0.0257497*	0.0181813*
-37.7599*	-0.0767822*	0.0623779*	0.0140381*	0.00183*
-37.66*	-0.074348*	0.0609059*	0.0257497*	0.0220876*
-37.5599*	-0.078249*	0.0538311*	0.0289288*	0.0167236*
-37.46*	-0.0720243*	0.0609102*	0.0382051*	0.0167208*
-37.3599*	-0.0665283*	0.0584717*	0.0289307*	0.00647*
-37.2599*	-0.0689697*	0.0552979*	0.0233154*	0.00183*
-37.16*	-0.0579848*	0.056273*	0.0211167*	-0.00598*
-37.0599*	-0.0697002*	0.0499287*	0.0133076*	-0.0169678*
-36.96*	-0.0633612*	0.0460138*	0.0218439*	-0.00745*
-36.8599*	-0.0604258*	0.0460196*	0.0186758*	-0.00916*
-36.7599*	-0.0579834*	0.0577393*	0.0257568*	-0.0106201*
-36.66*	-0.0587234*	0.0609055*	0.028923*	0.00646*
-36.5599*	-0.0650659*	0.0506568*	0.0303931*	0.0011*
-36.46*	-0.0618873*	0.0491967*	0.0172143*	-0.00525*
-36.3599*	-0.0548167*	0.050652*	0.0186696*	0.0089*
-36.2599*	-0.0618896*	0.053833*	0.0125732*	-0.00281*
-36.16*	-0.0721445*	0.0577383*	-0.00317*	-0.00842*
-36.0599*	-0.0743451*	0.0623736*	0.00158*	-0.00916*
-35.96*	-0.0619016*	0.0726199*	0.0140262*	0.00109*
-35.8599*	-0.0665302*	0.0609112*	0.0140362*	0.00183*
-35.7599*	-0.0682373*	0.0552979*	0.00623*	0.00574*
-35.66*	-0.0548186*	0.0655427*	0.0108552*	0.0103669*
-35.5599*	-0.05018*	0.0726228*	0.0211091*	0.012085*
-35.46*	-0.0501766*	0.0733585*	0.018671*	0.0228214*
-35.3599*	-0.0501752*	0.0819049*	0.0140338*	0.0174518*
-35.2599*	-0.0618896*	0.0772705*	0.0094*	0.0135498*
-35.16*	-0.0540819*	0.0836134*	0.0140333*	0.0120802*
-35.0599*	-0.0423641*	0.0826359*	0.0101261*	0.0228271*
-34.96*	-0.0455365*	0.0772662*	0.00695*	0.0252643*
-34.8599*	-0.043098*	0.0804372*	0.00622*	0.0284352*
-34.7599*	-0.0579834*	0.0772705*	0.00159*	0.0181885*
-34.66*	-0.05018*	0.0772614*	0.014029*	0.0206208*
-34.5599*	-0.0423641*	0.0850773*	0.0154972*	0.0330811*
-34.46*	-0.054811*	0.0726304*	0.00867*	0.0252671*
-34.3599*	-0.0572515*	0.0584712*	-0.000855*	0.0284419*
-34.2599*	-0.0423584*	0.0748291*	0.0108643*	0.0306396*
-34.16*	-0.0423646*	0.0875182*	0.00475*	0.0401549*
-34.0599*	-0.0306473*	0.0928879*	0.0186691*	0.0455322*
-33.96*	-0.0352898*	0.0967903*	0.0211067*	0.0550423*
-33.8599*	-0.0291805*	0.096796*	0.0257511*	0.0657902*
-33.7599*	-0.0352783*	0.0897217*	0.0264893*	0.0675049*
-33.66*	-0.0228362*	0.092154*	0.0289216*	0.0674958*
-33.5599*	-0.0189238*	0.088254*	0.0335665*	0.0650635*
-33.46*	-0.0228372*	0.106069*	0.0499167*	0.0806785*
-33.3599*	-0.0228335*	0.103876*	0.0406431*	0.0745786*
-33.2599*	-0.0220947*	0.085083*	0.022583*	0.0689697*
-33.16*	-0.0203919*	0.0967956*	0.0328307*	0.0760436*
-33.0599*	-0.0299077*	0.0850825*	0.0186763*	0.0721436*
-32.96*	-0.0118523*	0.0921516*	0.0359993*	0.0745735*
-32.8599*	-0.00965*	0.0865421*	0.0303898*	0.0814152*
-32.7599*	-0.00403*	0.111694*	0.038208*	0.0955811*
-32.66*	-0.00794*	0.0999737*	0.0406475*	0.0838604*
-32.5599*	-0.00184*	0.0943546*	0.0335636*	0.088501*
-32.46*	-0.0118423*	0.0953355*	0.040648*	0.0745835*
-32.3599*	-0.011116*	0.104607*	0.0460129*	0.0721359*
-32.2599*	-0.0072*	0.10144*	0.053833*	0.0736084*
-32.16*	-0.0157462*	0.0850838*	0.0328377*	0.071412*
-32.0599*	-0.0181961*	0.0928879*	0.0367355*	0.0753174*
-31.96*	-0.00331*	0.104604*	0.0460105*	0.0767722*
-31.8599*	0.0123177*	0.12096*	0.0569954*	0.0884895*
-31.7599*	0.00842*	0.114868*	0.0531006*	0.0909424*
-31.66*	0.0123262*	0.11633*	0.057004*	0.0838594*
-31.5599*	0.0186677*	0.124136*	0.0601716*	0.0941162*
-31.46*	0.00134*	0.109254*	0.0382094*	0.0845962*
-31.3599*	0.0130501*	0.108509*	0.0452766*	0.0884895*
-31.2599*	0.0155029*	0.0968018*	0.0438232*	0.0909424*
-31.16*	0.0130559*	0.104609*	0.0460149*	0.0884954*
-31.0599*	0.0201353*	0.111688*	0.0484556*	0.0838623*
-30.96*	0.0311203*	0.112419*	0.0538254*	0.0870285*
-30.8599*	0.024775*	0.106074*	0.0616403*	0.0884957*
-30.7599*	0.0169678*	0.108521*	0.0570068*	0.0877686*
-30.66*	0.0201368*	0.0999708*	0.0452833*	0.0884962*
-30.5599*	0.0225787*	0.103878*	0.0406451*	0.0948486*
-30.46*	0.0325851*	0.101433*	0.0382004*	0.0987473*
-30.3599*	0.0286884*	0.0936298*	0.0343037*	0.0806904*
-30.2599*	0.0233154*	0.085083*	0.0257568*	0.0721436*
-30.16*	0.0201373*	0.0843463*	0.0133014*	0.0714068*
-30.0599*	0.0162349*	0.0655513*	0.00623*	0.0650635*
-29.96*	0.0233083*	0.0655446*	0.00622*	0.0643239*
-29.8599*	0.0279498*	0.0562701*	-0.00306*	0.0596881*
-29.7599*	0.0162354*	0.0584717*	-0.0094*	0.0557861*
-29.66*	0.0247731*	0.0655446*	-0.0055*	0.0526052*
-29.5599*	0.0311232*	0.0538282*	-0.0172167*	0.0533447*
-29.46*	0.0325875*	0.0552926*	-0.0157523*	0.061152*
-29.3599*	0.0208721*	0.0609112*	-0.0250263*	0.0526104*
-29.2599*	0.0318604*	0.0655518*	-0.0250244*	0.0565186*
-29.16*	0.035027*	0.0740895*	-0.0211253*	0.0565114*
-29.0599*	0.0443068*	0.0772657*	-0.0250292*	0.0557861*
-28.96*	0.0591922*	0.0921512*	-0.0250363*	0.0721316*
-28.8599*	0.0382109*	0.0804472*	-0.0374727*	0.0526152*
-28.7599*	0.0357666*	0.0655518*	-0.0413818*	0.0526123*
-28.66*	0.0286818*	0.0662794*	-0.0484667*	0.0408888*
-28.5599*	0.0396657*	0.0655446*	-0.0438304*	0.0447998*
-28.46*	0.0325899*	0.0701876*	-0.0321074*	0.0377169*
-28.3599*	0.0130644*	0.0491972*	-0.0445528*	0.0213652*
-28.2599*	0.0272217*	0.0655518*	-0.0406494*	0.0369873*
-28.16*	0.0396681*	0.0701857*	-0.0413866*	0.037715*
-28.0599*	0.0318532*	0.0772634*	-0.0328441*	0.0369873*
-27.96*	0.0350251*	0.0726228*	-0.0296721*	0.0518708*
-27.8599*	0.0208735*	0.0765376*	-0.0360112*	0.0362544*
-27.7599*	0.0350342*	0.0780029*	-0.0250244*	0.0408936*
-27.66*	0.0357618*	0.0850782*	-0.0289354*	0.0408888*
-27.5599*	0.0279469*	0.0850759*	-0.0321116*	0.0408936*
-27.46*	0.0325856*	0.0850759*	-0.0211253*	0.0447927*
-27.3599*	0.0364962*	0.0819063*	-0.0282011*	0.0423555*
-27.2599*	0.0318604*	0.0819092*	-0.0296631*	0.0369873*
-27.16*	0.0233107*	0.0889845*	-0.0250292*	0.0369825*
-27.0599*	0.0318532*	0.0921559*	-0.0203929*	0.0369873*
-26.96*	0.0279493*	0.096797*	-0.0133104*	0.0284376*
-26.8599*	0.0279469*	0.101433*	-0.0133128*	0.0447927*
-26.7599*	0.00378*	0.0843506*	-0.0257568*	0.0206299*
-26.66*	0.000607*	0.0772676*	-0.0328398*	0.0135469*
-26.5599*	0.0130496*	0.0921512*	-0.0179563*	0.0377197*
-26.46*	0.0279493*	0.0897169*	-0.0172167*	0.0330763*
-26.3599*	0.0201344*	0.0804372*	-0.0250316*	0.0369802*
-26.2599*	0.0201416*	0.085083*	-0.0289307*	0.0213623*
-26.16*	0.0201344*	0.0850759*	-0.0250316*	0.0252614*
-26.0599*	0.00379*	0.0733671*	-0.0296602*	0.00891*
-25.96*	0.0115891*	0.0850754*	-0.0242996*	0.0135422*
-25.8599*	0.020864*	0.0818992*	-0.00868*	0.0213523*
-25.7599*	0.0162354*	0.0921631*	-0.0101318*	0.0284424*
-25.66*	0.035759*	0.0960617*	-0.00233*	0.0291672*
-25.5599*	0.0162354*	0.0811768*	-0.0094*	0.00964*
-25.46*	0.0240359*	0.0975223*	-0.0016*	0.0174441*
-25.3599*	0.0325856*	0.104607*	0.00231*	0.0213552*
-25.2599*	0.0247803*	0.0975342*	-0.00476*	0.0111084*
-25.16*	0.0318561*	0.0967975*	-0.0055*	-0.00599*
-25.0599*	0.0240407*	0.0889821*	-0.0055*	0.0011*
-24.96*	0.0201368*	0.0850782*	-0.00867*	0.00183*
-24.8599*	0.0272145*	0.0804372*	-0.0133128*	0.0135427*
-24.7599*	0.0247803*	0.085083*	-0.00549*	0.00183*
-24.66*	0.0186725*	0.0687213*	-0.0179486*	0.00183*
-24.5599*	0.0279465*	0.0733566*	-0.0055*	0.0135498*
-24.46*	0.0201344*	0.0733571*	-0.010139*	0.0135427*
-24.3599*	0.0130587*	0.0701876*	-0.000857*	0.0103731*
-24.2599*	0.0201416*	0.0733643*	0.00696*	0.0135498*
-24.16*	0.0201344*	0.0655446*	0.0132985*	0.00109*
-24.0599*	0.0201368*	0.0616407*	0.00695*	-0.00525*
-23.96*	0.0201344*	0.0655446*	0.00622*	0.00573*
-23.8599*	0.0279422*	0.0655398*	0.00157*	0.020618*
-23.7599*	0.036499*	0.0733643*	0.0140381*	0.026001*
-23.66*	0.0303912*	0.0772662*	0.00158*	0.0159869*
-23.5599*	0.0357661*	0.0655513*	-0.0094*	0.00183*
-23.46*	0.0396657*	0.0609059*	0.00231*	0.00182*
-23.3599*	0.032588*	0.0616407*	0.00231*	-0.00208*
-23.2599*	0.0396729*	0.0701904*	-0.000854*	0.00183*
-23.16*	0.0279493*	0.0538282*	-0.0055*	-0.00208*
-23.0599*	0.0396657*	0.0655446*	-0.0055*	0.00183*
-22.96*	0.0396609*	0.0655398*	-0.0101438*	0.0142703*
-22.8599*	0.0396657*	0.0655446*	-0.0055*	0.0135427*
-22.7599*	0.0396729*	0.0655518*	-0.0094*	0.0135498*
-22.66*	0.0396657*	0.0655446*	0.00695*	0.0135427*
-22.5599*	0.0396681*	0.065547*	0.0140333*	0.00964*
-22.46*	0.0311279*	0.053833*	0.00232*	0.005*
-22.3599*	0.0443063*	0.0538278*	0.00305*	0.00646*
-22.2599*	0.0201416*	0.0491943*	-0.0101318*	-0.00281*
-22.16*	0.0233055*	0.0584617*	-0.0133156*	0.00646*
-22.0599*	0.0279493*	0.0733595*	-0.0055*	0.0135498*
-21.96*	0.0162354*	0.0655518*	-0.0172119*	0.00183*
-21.8599*	0.0201344*	0.0655446*	-0.0133128*	0.00573*
-21.7599*	0.0279541*	0.0733643*	-0.0172119*	0.00183*
-21.66*	0.0325856*	0.0772634*	-0.010139*	0.00182*
-21.5599*	0.0443087*	0.0701876*	-0.0203886*	0.00647*
-21.46*	0.0545564*	0.0733552*	-0.017221*	0.0181794*
-21.3599*	0.0591969*	0.0772634*	-0.0133128*	0.0252614*
-21.2599*	0.0592041*	0.0655518*	-0.0296631*	0.0128174*
-21.16*	0.0592037*	0.0655513*	-0.0360112*	0.005*
-21.0599*	0.0591969*	0.0687184*	-0.0250316*	0.0135498*
-20.96*	0.0474854*	0.0655518*	-0.0367432*	0.00183*
-20.8599*	0.0428467*	0.053833*	-0.0445557*	-0.00989*
-20.7599*	0.0638428*	0.0577393*	-0.0328369*	-0.00598*
-20.66*	0.0623732*	0.0538282*	-0.0413866*	-0.00989*
-20.5599*	0.0552979*	0.053833*	-0.0562744*	-0.0177002*
-20.46*	0.0474854*	0.0421143*	-0.0562744*	-0.0177002*
-20.3599*	0.0474782*	0.0460134*	-0.0562816*	-0.0208812*
-20.2599*	0.0443115*	0.0421143*	-0.0562744*	-0.0255127*
-20.16*	0.0279541*	0.0343018*	-0.0679932*	-0.0372314*
-20.0599*	0.0162354*	0.0311279*	-0.0797119*	-0.0372314*
-19.96*	0.0201344*	0.0264821*	-0.0758128*	-0.0450511*
-19.8599*	0.0247774*	0.0311251*	-0.0782499*	-0.0521269*
-19.7599*	0.0233154*	0.038208*	-0.0562744*	-0.0450439*
-19.66*	0.00842*	0.0218506*	-0.0640869*	-0.0567627*
-19.5599*	0.0201344*	0.0264821*	-0.0640941*	-0.0528564*
-19.46*	0.0201397*	0.0218487*	-0.0687275*	-0.0543232*
-19.3599*	0.0208636*	0.0272112*	-0.0633649*	-0.0560407*
-19.2599*	0.0201416*	0.022583*	-0.0609131*	-0.0567627*
-19.16*	0.0272145*	0.0264821*	-0.0680003*	-0.0567698*
-19.0599*	0.00842*	0.0147705*	-0.0758057*	-0.0645752*
-18.96*	0.00061*	0.0147705*	-0.0758057*	-0.0762939*
-18.8599*	-0.0111084*	0.00696*	-0.0875244*	-0.0880127*
-18.7599*	-0.00793*	0.0147705*	-0.0804443*	-0.0762939*
-18.66*	-0.0181941*	0.011591*	-0.0828914*	-0.0599422*
-18.5599*	-0.0111175*	0.0147614*	-0.0758148*	-0.0567627*
-18.46*	-0.0228271*	0.00696*	-0.0875244*	-0.0645752*
-18.3599*	-0.00648*	0.0115867*	-0.0789895*	-0.0599465*
-18.2599*	-0.0189209*	0.0140381*	-0.0836182*	-0.0606689*
-18.16*	-0.015749*	0.0218487*	-0.092165*	-0.0660419*
-18.0599*	-0.011116*	0.0225754*	-0.0797195*	-0.0606689*
-17.96*	-0.0181885*	0.0147705*	-0.0828857*	-0.0606689*
-17.8599*	-0.0111184*	0.0193992*	-0.0789895*	-0.052134*
-17.7599*	-0.00793*	0.0343018*	-0.069458*	-0.0535889*
-17.66*	-0.00331*	0.0413719*	-0.0484719*	-0.0372414*
-17.5599*	0.00524*	0.0342946*	-0.0562816*	-0.0372314*
-17.46*	0.0154982*	0.034297*	-0.0484667*	-0.0372362*
-17.3599*	0.00842*	0.0428395*	-0.0445628*	-0.0404124*
-17.2599*	0.0130615*	0.0343018*	-0.0516357*	-0.0450439*
-17.16*	0.00378*	0.0218506*	-0.0679932*	-0.0567627*
-17.0599*	-0.0033*	0.0147634*	-0.0640941*	-0.0567627*
-16.96*	-0.0142822*	0.00232*	-0.0758057*	-0.0645752*
-16.8599*	-0.0111203*	0.00304*	-0.0640988*	-0.0567746*
-16.7599*	-0.0235596*	-0.00476*	-0.0804443*	-0.0645752*
-16.66*	-0.0391893*	-0.0118456*	-0.0875292*	-0.0762987*
-16.5599*	-0.0455394*	-0.0164866*	-0.0875316*	-0.0762939*
-16.46*	-0.0501781*	-0.0125804*	-0.0875316*	-0.0723948*
-16.3599*	-0.0501757*	-0.0164843*	-0.0875292*	-0.0731249*
-16.2599*	-0.0618896*	-0.0164795*	-0.0875244*	-0.0802002*
-16.16*	-0.0540919*	0.00768*	-0.075088*	-0.0638575*
-16.0599*	-0.0501824*	0.0140266*	-0.0640984*	-0.0567627*
-15.96*	-0.0618896*	-0.00793*	-0.0758057*	-0.0645752*
-15.8599*	-0.0455441*	0.00695*	-0.0758176*	-0.0567746*
-15.7599*	-0.0501709*	-0.00476*	-0.0836182*	-0.0762939*
-15.66*	-0.0306516*	0.00695*	-0.0758176*	-0.0684934*
-15.5599*	-0.0384521*	-0.0094*	-0.0758057*	-0.0762939*
-15.46*	-0.0306516*	-0.00477*	-0.0680051*	-0.0684934*
-15.3599*	-0.0352803*	-0.0164814*	-0.0726338*	-0.0684834*
-15.2599*	-0.0306396*	-0.0125732*	-0.0758057*	-0.0567627*
-15.16*	-0.0345507*	-0.0164843*	-0.0633593*	-0.0535936*
-15.0599*	-0.0306468*	-0.00941*	-0.0562816*	-0.0489502*
-14.96*	-0.0196652*	0.00304*	-0.0445676*	-0.0326047*
-14.8599*	-0.025999*	-0.0118389*	-0.0445537*	-0.0404033*
-14.7599*	-0.0306396*	-0.024292*	-0.039917*	-0.0450439*
-14.66*	-0.0260057*	-0.0196581*	-0.0328417*	-0.0450487*
-14.5599*	-0.0189281*	-0.000862*	-0.0328441*	-0.0418701*
-14.46*	-0.0181932*	-0.00159*	-0.0367479*	-0.0325975*
-14.3599*	-0.0235639*	-0.0094*	-0.0374799*	-0.0301557*
-14.2599*	-0.0196533*	-0.00867*	-0.0452881*	-0.0372314*
-14.16*	-0.0111156*	-0.000129*	-0.0289378*	-0.0325999*
-14.0599*	-0.0150194*	0.00305*	-0.0289354*	-0.0372314*
-13.96*	-0.00184*	-0.000127*	-0.027471*	-0.0372367*
-13.8599*	0.01232*	0.00695*	-0.0133148*	-0.0255218*
-13.7599*	0.0108643*	0.00232*	-0.0133057*	-0.0301514*
-13.66*	0.00842*	-0.00476*	-0.0140385*	-0.0325932*
-13.5599*	0.00842*	-0.000129*	-0.0055*	-0.0255127*
-13.46*	-0.00183*	-0.00403*	-0.0203838*	-0.0286846*
-13.3599*	0.01232*	-0.000864*	-0.00868*	-0.0333343*
-13.2599*	0.0201416*	-0.0125732*	0.00623*	-0.0340576*
-13.16*	0.00769*	-0.0172162*	0.00476*	-0.0301557*
-13.0599*	0.00378*	-0.0172147*	0.00622*	-0.0325928*
-12.96*	0.00842*	-0.0164843*	0.00695*	-0.0255175*
-12.8599*	0.00842*	-0.0125804*	0.0179372*	-0.0255198*
-12.7599*	0.0162354*	-0.0211182*	0.0094*	-0.0269775*
-12.66*	0.00842*	-0.0118437*	0.00549*	-0.0294218*
-12.5599*	0.0130515*	-0.00794*	0.0186668*	-0.00842*
-12.46*	0.0123248*	-0.0125776*	0.0257525*	-0.0137983*
-12.3599*	0.00768*	-0.0055*	0.0211091*	0.00109*
-12.2599*	-0.0033*	-0.00159*	0.0218506*	-0.0177002*
-12.16*	0.000605*	-0.00794*	0.0233102*	-0.00599*
-12.0599*	-0.00647*	-0.00793*	0.00623*	-0.020874*
-11.96*	-0.00794*	-0.0094*	0.00476*	-0.0106221*
-11.8599*	0.00134*	-0.00159*	0.0101242*	-0.00526*
-11.7599*	0.00842*	0.00305*	0.0264893*	0.00574*
-11.66*	0.0154958*	-0.000129*	0.0335622*	0.0174489*
-11.5599*	0.0130587*	0.0115938*	0.0303927*	0.0135498*
-11.46*	0.0123248*	0.00695*	0.0303912*	0.0174517*
-11.3599*	0.00378*	0.00232*	0.032835*	0.00891*
-11.2599*	0.00061*	-0.00793*	0.0406494*	0.00183*
-11.16*	0.00134*	-0.00159*	0.0413771*	0.00183*
-11.0599*	0.00524*	0.00378*	0.042109*	0.010376*
-10.96*	0.000608*	-0.00476*	0.0335674*	0.00647*
-10.8599*	-0.000859*	-0.00477*	0.0406451*	0.0206256*
-10.7599*	0.00525*	-0.000854*	0.038208*	0.00891*
-10.66*	0.0201368*	0.00695*	0.0335646*	0.0213575*
-10.5599*	0.0154986*	-0.00232*	0.0328326*	0.0206299*
-10.46*	0.00842*	-0.00867*	0.025024*	0.00964*
-10.3599*	0.0115895*	0.00304*	0.0335622*	0.0142751*
-10.2599*	0.0162354*	0.00769*	0.0343018*	0.0291748*
-10.16*	0.017695*	0.0115915*	0.0303903*	0.029902*
-10.0599*	0.0201373*	0.0140338*	0.0257525*	0.0252686*
-9.95996*	0.0247755*	0.0194044*	0.0257521*	0.0284376*
-9.85992*	0.0155058*	0.0101347*	0.0094*	0.0213651*
-9.75995*	0.0233154*	0.0147705*	0.0140381*	0.0408936*
-9.65997*	0.020874*	0.0179443*	0.00549*	0.0213623*
-9.55994*	0.0286813*	0.0162301*	0.0154977*	0.0330811*
-9.45996*	0.0318584*	0.0147686*	0.0140361*	0.0377178*
-9.35992*	0.035027*	0.0186696*	0.0257497*	0.0447927*
-9.25995*	0.0279541*	0.0115967*	0.0108643*	0.0377197*
-9.15997*	0.0233135*	0.0140361*	0.0094*	0.043333*
-9.05994*	0.0162325*	0.010129*	0.00622*	0.0526123*
-8.95996*	0.0130615*	0.00305*	-0.00232*	0.0408936*
-8.85992*	0.0169626*	0.00842*	0.00305*	0.0416208*
-8.75995*	0.0123291*	0.00696*	-0.00549*	0.0330811*
-8.65997*	0.0108599*	0.0172076*	-0.00159*	0.036983*
-8.55994*	0.00842*	0.0147701*	0.00623*	0.0330811*
-8.45996*	-0.0033*	0.00305*	-0.00549*	0.0362549*
-8.35992*	0.00134*	0.019402*	-0.010139*	0.0330739*
-8.25995*	0.00061*	0.0186768*	-0.0172119*	0.0330811*
-8.15997*	-0.000127*	0.0179396*	-0.0172167*	0.0338087*
-8.05994*	0.00524*	0.0357614*	-0.0157523*	0.041626*
-7.95996*	-0.0033*	0.0218515*	-0.0101309*	0.0284433*
-7.85992*	0.000608*	0.0147677*	-0.0250272*	0.0284396*
-7.75995*	-0.0111084*	0.00696*	-0.0296631*	0.0213623*
-7.65997*	-0.00647*	0.0101318*	-0.0367432*	0.0135498*
-7.55994*	0.00768*	0.0179352*	-0.017221*	0.0213623*
-7.45996*	-0.0111021*	-0.000116*	-0.0320982*	0.00648*
-7.35992*	-0.0111127*	-0.000126*	-0.0328412*	0.00573*
-7.25995*	-0.0111084*	0.00232*	-0.038208*	-0.00281*
-7.15997*	-0.0111112*	-0.000125*	-0.0242948*	-0.00135*
-7.05994*	-0.00794*	0.0147657*	-0.0172167*	0.005*
-6.95996*	-0.00647*	0.00695*	-0.0157523*	0.0181833*
-6.85992*	-0.0118423*	0.00232*	-0.0108657*	0.0011*
-6.75995*	-0.0181885*	-0.00476*	-0.0172119*	-0.00598*
-6.65997*	-0.025999*	-0.00793*	-0.0157451*	-0.0162334*
-6.55994*	-0.0267377*	-0.0125776*	-0.0094*	-0.00208*
-6.45996*	-0.0352831*	-0.00794*	-0.0133104*	-0.0106249*
-6.35992*	-0.0189252*	-0.0055*	-0.0179487*	0.00109*
-6.25995*	-0.0228271*	-0.0125732*	-0.0218506*	-0.00989*
-6.15997*	-0.0306396*	-0.024292*	-0.0289307*	-0.0177002*
-6.05994*	-0.027473*	-0.0125804*	-0.0172191*	-0.0177002*
-5.95996*	-0.029912*	-0.0242968*	-0.012578*	-0.0130663*
-5.85992*	-0.0228343*	-0.0125804*	-0.0055*	-0.00599*
-5.75995*	-0.0306396*	-0.0257568*	-0.0147705*	-0.0269775*
-5.65997*	-0.0196609*	-0.00867*	-0.00941*	-0.0099*
-5.55994*	-0.0111156*	-0.00477*	0.00695*	-0.0177002*
-5.45996*	-0.0103807*	-0.00403*	0.0133009*	-0.0169725*
-5.35992*	0.000605*	0.00378*	0.0233102*	-0.00135*
-5.25995*	0.00134*	-0.00476*	0.0218506*	-0.0177002*
-5.15997*	0.0123219*	-0.0125804*	0.0303884*	-0.0106273*
-5.05994*	0.0201297*	-0.00477*	0.0452762*	-0.00598*
-4.95996*	0.0201344*	-0.0055*	0.0601735*	-0.00599*
-4.85992*	0.0201368*	-0.0164843*	0.0530958*	-0.00525*
-4.75995*	0.0201416*	-0.00476*	0.0570068*	0.00574*
-4.65997*	0.0155058*	-0.0172091*	0.0406522*	0.0011*
-4.55994*	-0.0033*	-0.02356*	0.0264888*	-0.00671*
-4.45996*	0.000603*	-0.0172191*	0.0289235*	0.00646*
-4.35992*	-0.0033*	-0.028203*	0.0382032*	0.00183*
-4.25995*	0.00842*	-0.0164795*	0.0257568*	0.00183*
-4.15997*	-0.0111084*	-0.0281982*	0.0172119*	-0.0106201*
-4.05994*	0.00524*	-0.0196633*	0.038198*	-0.0162354*
-3.95996*	0.00841*	-0.0164886*	0.045279*	-0.00599*
-3.85992*	0.0123219*	-0.00794*	0.0569997*	-0.0138011*
-3.75995*	0.0115967*	-0.00159*	0.0562744*	-0.00745*
-3.65997*	0.0279413*	0.0115839*	0.0740839*	-0.00526*
-3.55994*	0.0474719*	0.0218372*	0.0914173*	0.0135498*
-3.45996*	0.0474849*	0.0147701*	0.0836177*	0.0167232*
-3.35992*	0.0325947*	-0.00012*	0.0819111*	-0.000608*
-3.25995*	0.0201416*	-0.0094*	0.0765381*	0.0135498*
-3.15997*	0.0272174*	-0.0172162*	0.0718951*	0.0128131*
-3.05994*	0.0372282*	-0.0235628*	0.057736*	0.0181885*
-2.95996*	0.0350327*	-0.0289322*	0.0601792*	0.00891*
-2.85992*	0.0364934*	-0.0313777*	0.0499211*	0.0103703*
-2.75995*	0.0396729*	-0.024292*	0.0531006*	0.00574*
-2.65997*	0.0428447*	-0.0328389*	0.0367412*	0.00891*
-2.55994*	0.0670018*	-0.00868*	0.0530858*	0.0330811*
-2.45996*	0.0833593*	-0.00722*	0.065537*	0.0408788*
-2.35992*	0.126317*	0.0225568*	0.0726056*	0.0650373*
-2.25995*	0.145142*	0.0350342*	0.0811768*	0.072876*
-2.15997*	0.187352*	0.0726061*	0.118749*	0.110448*
-2.05994*	0.187356*	0.0967798*	0.146829*	0.130005*
-1.95996*	0.219344*	0.116316*	0.174178*	0.150252*
-1.85992*	0.255227*	0.140481*	0.19053*	0.186135*
-1.75995*	0.221802*	0.142944*	0.176636*	0.180786*
-1.65997*	0.195903*	0.124126*	0.150737*	0.150249*
-1.55994*	0.153665*	0.104592*	0.132668*	0.119751*
-1.45996*	0.102159*	0.0577258*	0.0867786*	0.0745715*
-1.35992*	0.0123262*	-0.0172148*	0.0140352*	0.0259981*
-1.25995*	-0.0267334*	-0.0594482*	-0.000854*	0.00574*
-1.15997*	-0.0516543*	-0.0868106*	0.0101132*	-0.0177188*
-1.05994*	-0.0611939*	-0.0782837*	0.0264526*	0.00647*
-0.959961*	-0.0306911*	-0.0563259*	0.0359592*	0.0276585*
-0.859924*	-0.076797*	-0.090713*	0.0023*	-0.0130763*
-0.759949*	-0.0423584*	-0.0430908*	0.0179443*	0.00891*
-0.659973*	-0.000182*	0.0342422*	0.0296035*	0.0493789*
-0.559937*	-0.0541134*	0.0616093*	-0.0181026*	0.0142822*
-0.459961*	-0.0525503*	0.0741587*	-0.0696402*	0.0408335*
-0.359924*	-0.313317*	-0.067956*	-0.130456*	-0.0371943*
-0.259949*	-0.112671*	-0.0430908*	0.0288086*	-0.206787*
-0.159973*	0.270899*	0.0927987*	0.0210214*	-0.142797*
-0.0599365*	0.0802078*	0.179573*	-0.021965*	-0.116821*
0.0400391*	0.13407*	0.131018*	0.120154*	0.092322*
0.140076*	-0.84465*	-0.531296*	0.304642*	0.266678*
0.240051*	4.47717*	1.85547*	0.979736*	0.68396*
0.340027*	-0.222404*	-0.203605*	-0.251213*	-0.144645*
0.440063*	-1.74194*	-0.923094*	-0.522337*	-0.219238*
0.540039*	-1.81017*	-0.830431*	-0.392076*	-0.246446*
0.640076*	-1.59856*	-0.766407*	-0.337452*	-0.134083*
0.740051*	-1.48291*	-0.498535*	-0.298462*	-0.121582*
0.840027*	-1.29298*	-0.463997*	-0.321785*	-0.137825*
0.940063*	-1.22202*	-0.426609*	-0.208591*	-0.0552979*
1.04004*	-0.919644*	-0.374234*	-0.191372*	0.0167574*
1.14008*	-0.848621*	-0.325061*	-0.144519*	0.0597043*
1.24005*	-0.603271*	-0.255493*	-0.0515137*	0.110474*
1.34003*	-0.409572*	-0.160304*	0.0397692*	0.140843*
1.44006*	-0.220493*	-0.0610691*	0.119473*	0.189331*
1.54004*	-0.260323*	-0.154732*	0.0507121*	0.0947795*
1.64008*	-0.343075*	-0.221859*	-0.0389977*	-0.0270348*
1.74005*	-0.43457*	-0.243896*	-0.107056*	-0.126343*
1.84003*	-0.485349*	-0.236814*	-0.130491*	-0.142698*
1.94006*	-0.513415*	-0.255481*	-0.181994*	-0.186401*
2.04004*	-0.529034*	-0.283672*	-0.201519*	-0.230206*
2.14008	-0.574449	-0.302476	-0.212511	-0.255235
2.24005	-0.570557	-0.30249	-0.213379	-0.237305
2.34003	-0.573618	-0.321177	-0.228159	-0.216075
2.44006	-0.551786	-0.298612	-0.18997	-0.197388
2.54004	-0.578257	-0.304698	-0.193003	-0.197398
2.64008	-0.597785	-0.32508	-0.215583	-0.188728
2.74005	-0.635254	-0.375854	-0.251587	-0.201294
2.84003	-0.662597	-0.417968	-0.280517	-0.21765
2.94006	-0.650901	-0.422752	-0.239036	-0.2052
3.04004	-0.672012	-0.440689	-0.250869	-0.18959
3.14008	-0.679086	-0.461801	-0.271127	-0.197397
3.24005	-0.68689	-0.474243	-0.299927	-0.208252
3.34003	-0.702527	-0.489148	-0.30238	-0.201306
3.44006	-0.754885	-0.521975	-0.321901	-0.226318
3.54004	-0.791625	-0.571166	-0.357054	-0.246581
3.64008	-0.79787	-0.582904	-0.361835	-0.234149
3.74005	-0.785278	-0.553101	-0.328857	-0.213745
3.84003	-0.772117	-0.522727	-0.307029	-0.195823
3.94006	-0.768947	-0.536036	-0.290675	-0.177856
4.04004	-0.789197	-0.547742	-0.310193	-0.181775
4.14008	-0.809581	-0.548595	-0.330577	-0.163829
4.24005	-0.800171	-0.540649	-0.349976	-0.177856
4.34003	-0.792378	-0.528218	-0.344624	-0.153706
4.44006	-0.803359	-0.531386	-0.340713	-0.170776
4.54004	-0.789201	-0.500871	-0.353166	-0.185685
4.64008	-0.783828	-0.505508	-0.353164	-0.200576
4.74005	-0.757935	-0.496094	-0.346069	-0.19812
4.84003	-0.76186	-0.481343	-0.345356	-0.192769
4.94006	-0.761976	-0.490736	-0.357924	-0.175537
5.04004	-0.773565	-0.481329	-0.387579	-0.197393
5.14008	-0.793219	-0.502448	-0.382086	-0.205206
5.24005	-0.803345	-0.483765	-0.371948	-0.220093
5.34003	-0.807995	-0.489147	-0.392223	-0.232555
5.44006	-0.793105	-0.509413	-0.392226	-0.224731
5.54004	-0.788472	-0.488423	-0.400044	-0.216938
5.64008	-0.796283	-0.490619	-0.368793	-0.194965
5.74005	-0.796265	-0.503174	-0.372681	-0.195801
5.84003	-0.833739	-0.521972	-0.402343	-0.207519
5.94006	-0.85413	-0.539921	-0.414188	-0.227173
6.04004	-0.847062	-0.554826	-0.407121	-0.224748
6.14008	-0.875243	-0.596923	-0.417968	-0.221679
6.24005	-0.878296	-0.61731	-0.435181	-0.248901
6.34003	-0.890759	-0.618786	-0.438366	-0.267712
6.44006	-0.886127	-0.617329	-0.423481	-0.246582
6.54004	-0.897839	-0.617321	-0.423474	-0.241101
6.64008	-0.873681	-0.595361	-0.411035	-0.216943
6.74005	-0.868896	-0.607178	-0.393799	-0.2146
6.84003	-0.901737	-0.630497	-0.40076	-0.235721
6.94006	-0.901745	-0.621228	-0.40321	-0.251343
7.04004	-0.885393	-0.625139	-0.403948	-0.259172
7.14008	-0.890884	-0.631363	-0.400894	-0.265396
7.24005	-0.893188	-0.653198	-0.411011	-0.282593
7.34003	-0.886125	-0.636857	-0.399308	-0.275529
7.44006	-0.890756	-0.641489	-0.405405	-0.275513
7.54004	-0.910278	-0.662476	-0.423462	-0.287964
7.64008	-0.917366	-0.664925	-0.415657	-0.314583
7.74005	-0.929077	-0.660278	-0.415649	-0.318481
7.84003	-0.909565	-0.650043	-0.407856	-0.306782
7.94006	-0.917366	-0.648567	-0.41883	-0.298218
8.04004	-0.902487	-0.631247	-0.393698	-0.284811
8.14008	-0.909554	-0.632942	-0.403206	-0.298958
8.24005	-0.901001	-0.614136	-0.387573	-0.285767
8.34003	-0.887711	-0.59938	-0.39064	-0.289566
8.44006	-0.886851	-0.589976	-0.383677	-0.294312
8.54004	-0.88856	-0.602427	-0.396128	-0.290415
8.64008	-0.882953	-0.587543	-0.376605	-0.272357
8.74005	-0.886108	-0.594604	-0.376587	-0.255981
8.84003	-0.878308	-0.594616	-0.360241	-0.251355
8.94006	-0.886116	-0.597785	-0.365608	-0.244263
9.04004	-0.882948	-0.595351	-0.364882	-0.237929
9.14008	-0.886118	-0.607066	-0.369517	-0.231822
9.24005	-0.893188	-0.616577	-0.386841	-0.223999
9.34003	-0.89076	-0.607069	-0.374159	-0.216932
9.44006	-0.878311	-0.602432	-0.360244	-0.197388
9.54004	-0.882944	-0.61561	-0.364877	-0.206674
9.64008	-0.886118	-0.609507	-0.357798	-0.200572
9.74005	-0.893188	-0.616577	-0.36731	-0.207642
9.84003	-0.90247	-0.626591	-0.372685	-0.217656
9.94006	-0.911139	-0.631354	-0.398444	-0.226318
10.04	-0.916635	-0.643929	-0.406381	-0.215463
10.1401	-0.918102	-0.638317	-0.397594	-0.206676
10.2401	-0.932251	-0.641479	-0.406372	-0.203735
10.34	-0.937633	-0.645397	-0.396129	-0.206676
10.4401	-0.93617	-0.63368	-0.384412	-0.202881
10.54	-0.929095	-0.625873	-0.389056	-0.175433
10.6401	-0.945437	-0.63367	-0.399295	-0.189578
10.7401	-0.972046	-0.657104	-0.417114	-0.194214
10.84	-0.975232	-0.645398	-0.411023	-0.188123
10.9401	-0.972792	-0.638319	-0.415663	-0.190308
11.04	-0.979866	-0.648567	-0.412483	-0.189583
11.1401	-0.975966	-0.646132	-0.418838	-0.178603
11.2401	-0.99939	-0.660278	-0.420288	-0.192749
11.34	-0.994766	-0.645401	-0.406387	-0.176406
11.4401	-1.00403	-0.657111	-0.420294	-0.187134
11.54	-1.01576	-0.650036	-0.42738	-0.177868
11.6401	-1.02601	-0.65711	-0.427374	-0.177862
11.7401	-1.03528	-0.668823	-0.435181	-0.194214
11.84	-1.04554	-0.672003	-0.450079	-0.199835
11.9401	-1.06263	-0.672738	-0.444467	-0.202026
12.04	-1.06971	-0.669563	-0.450081	-0.192757
12.1401	-1.07289	-0.668101	-0.457896	-0.185679
12.2401	-1.07043	-0.661011	-0.447632	-0.170776
12.34	-1.07435	-0.669563	-0.45472	-0.166145
12.4401	-1.07289	-0.663462	-0.450083	-0.176392
12.54	-1.07435	-0.669567	-0.43983	-0.1786
12.6401	-1.06971	-0.669566	-0.454722	-0.177866
12.7401	-1.07361	-0.652466	-0.439087	-0.166138
12.84	-1.08143	-0.653205	-0.430549	-0.166145
12.9401	-1.08607	-0.654672	-0.439828	-0.159058
13.04	-1.10804	-0.672003	-0.442266	-0.181036
13.1401	-1.10097	-0.660295	-0.435197	-0.169328
13.2401	-1.09387	-0.669556	-0.444458	-0.175415
13.34	-1.09315	-0.676643	-0.453987	-0.177864
13.4401	-1.09632	-0.675181	-0.445445	-0.173218
13.54	-1.10096	-0.669565	-0.439828	-0.166147
13.6401	-1.10877	-0.672737	-0.443	-0.181037
13.7401	-1.09778	-0.664917	-0.451538	-0.170776
13.84	-1.10096	-0.661021	-0.454722	-0.170786
13.9401	-1.09316	-0.664934	-0.446916	-0.165405
14.04	-1.10096	-0.681282	-0.461799	-0.162971
14.1401	-1.09315	-0.664929	-0.45155	-0.158337
14.2401	-1.09631	-0.663452	-0.445435	-0.168579
14.34	-1.09242	-0.672739	-0.443002	-0.166147
14.4401	-1.08925	-0.664929	-0.443005	-0.173218
14.54	-1.09388	-0.677377	-0.439828	-0.167612
14.6401	-1.09706	-0.680552	-0.451548	-0.166148
14.7401	-1.08606	-0.669556	-0.439087	-0.158325
14.84	-1.10096	-0.672004	-0.430549	-0.173225
14.9401	-1.10096	-0.664929	-0.435193	-0.166138
15.04	-1.09633	-0.65321	-0.435193	-0.170788
15.1401	-1.10096	-0.65321	-0.432019	-0.170056
15.2401	-1.09387	-0.657104	-0.427368	-0.165405
15.34	-1.10096	-0.648567	-0.435188	-0.166145
15.4401	-1.10096	-0.641491	-0.439099	-0.166138
15.54	-1.09388	-0.650036	-0.43446	-0.16615
15.6401	-1.10804	-0.645398	-0.42738	-0.162976
15.7401	-1.10413	-0.64856	-0.433716	-0.168579
15.84	-1.10877	-0.645395	-0.43519	-0.154428
15.9401	-1.10487	-0.641494	-0.431289	-0.154419
16.04	-1.10877	-0.653203	-0.439824	-0.173955
16.1401	-1.10878	-0.641491	-0.435193	-0.16615
16.2401	-1.1134	-0.661011	-0.442993	-0.169312
16.34	-1.10878	-0.65321	-0.443005	-0.150525
16.4401	-1.10414	-0.65321	-0.443005	-0.154419
16.54	-1.10878	-0.641491	-0.435193	-0.139538
16.6401	-1.09706	-0.645398	-0.446911	-0.1349
16.7401	-1.10632	-0.657837	-0.447632	-0.139526
16.84	-1.10804	-0.660289	-0.461802	-0.13734
16.9401	-1.10096	-0.664926	-0.461801	-0.123169
17.04	-1.10023	-0.661025	-0.45082	-0.120009
17.1401	-1.1017	-0.661023	-0.450818	-0.115368
17.2401	-1.10876	-0.664185	-0.442993	-0.115356
17.34	-1.11341	-0.680547	-0.454717	-0.115361
17.4401	-1.10878	-0.665664	-0.435927	-0.115356
17.54	-1.11585	-0.664189	-0.435185	-0.115361
17.6401	-1.11342	-0.672741	-0.438366	-0.115368
17.7401	-1.12366	-0.668823	-0.450806	-0.115356
17.84	-1.1283	-0.680547	-0.454717	-0.12708
17.9401	-1.12513	-0.67738	-0.454724	-0.115356
18.04	-1.12513	-0.677377	-0.447641	-0.12391
18.1401	-1.12049	-0.684458	-0.454722	-0.115366
18.2401	-1.12366	-0.675903	-0.446167	-0.11853
18.34	-1.14002	-0.692263	-0.462526	-0.127077
18.4401	-1.13148	-0.692268	-0.462532	-0.134888
18.54	-1.14076	-0.696911	-0.450818	-0.1349
18.6401	-1.14467	-0.703991	-0.450818	-0.127087
18.7401	-1.15955	-0.711792	-0.447632	-0.131714
18.84	-1.17054	-0.72669	-0.46253	-0.141973
18.9401	-1.17591	-0.72816	-0.463268	-0.143433
19.04	-1.16811	-0.728164	-0.446914	-0.130996
19.1401	-1.17445	-0.735237	-0.454719	-0.141975
19.2401	-1.16418	-0.735229	-0.446899	-0.134888
19.34	-1.18226	-0.73841	-0.443	-0.134895
19.4401	-1.17201	-0.731335	-0.446911	-0.123169
19.54	-1.19861	-0.738406	-0.445437	-0.142703
19.6401	-1.2057	-0.743051	-0.423471	-0.146616
19.7401	-1.22278	-0.747681	-0.435913	-0.154419
19.84	-1.21351	-0.754773	-0.430554	-0.146618
19.9401	-1.22279	-0.743054	-0.411755	-0.146606
20.04	-1.22132	-0.746223	-0.423469	-0.142707
20.1401	-1.22279	-0.750866	-0.423474	-0.154431
20.2401	-1.24231	-0.775024	-0.431274	-0.166138
20.34	-1.24476	-0.782116	-0.423474	-0.169323
20.4401	-1.25403	-0.786016	-0.423467	-0.185669
20.54	-1.25258	-0.775039	-0.41957	-0.170058
20.6401	-1.26258	-0.782844	-0.424933	-0.182502
20.7401	-1.26428	-0.774292	-0.427368	-0.185669
20.84	-1.25404	-0.769665	-0.415661	-0.178601
20.9401	-1.26893	-0.774304	-0.415661	-0.173218
21.04	-1.27357	-0.767219	-0.415657	-0.173957
21.1401	-1.28772	-0.786016	-0.427373	-0.173955
21.2401	-1.28845	-0.774292	-0.423462	-0.185669
21.34	-1.30018	-0.784554	-0.434456	-0.181038
21.4401	-1.29555	-0.774308	-0.415666	-0.166138
21.54	-1.2931	-0.775032	-0.41883	-0.166877
21.6401	-1.30335	-0.786016	-0.435185	-0.181035
21.7401	-1.31262	-0.793823	-0.431274	-0.17395
21.84	-1.32435	-0.793832	-0.444467	-0.166879
21.9401	-1.33143	-0.793831	-0.446907	-0.170776
22.04	-1.31654	-0.790661	-0.439099	-0.170056
22.1401	-1.32679	-0.800913	-0.430552	-0.161509
22.2401	-1.32288	-0.782104	-0.415649	-0.154419
22.34	-1.34387	-0.793823	-0.435181	-0.166138
22.4401	-1.34778	-0.800908	-0.446904	-0.162964
22.54	-1.35096	-0.798471	-0.443735	-0.174692
22.6401	-1.35877	-0.806284	-0.439829	-0.170054
22.7401	-1.37512	-0.817261	-0.450806	-0.170044
22.84	-1.37757	-0.808726	-0.445445	-0.176402
22.9401	-1.37757	-0.81019	-0.446908	-0.177856
23.04	-1.38612	-0.813362	-0.443	-0.166145
23.1401	-1.39783	-0.823611	-0.450076	-0.185672
23.2401	-1.39783	-0.813354	-0.431274	-0.17395
23.34	-1.422	-0.817995	-0.44446	-0.182497
23.4401	-1.40956	-0.810195	-0.446914	-0.173218
23.54	-1.42908	-0.825073	-0.461792	-0.197388
23.6401	-1.42909	-0.820449	-0.450088	-0.181045
23.7401	-1.42517	-0.816528	-0.442993	-0.17395
23.84	-1.45325	-0.829714	-0.463991	-0.19031
23.9401	-1.44862	-0.818008	-0.458633	-0.17395
24.04	-1.46424	-0.832161	-0.453987	-0.177864
24.1401	-1.45717	-0.825087	-0.446913	-0.174696
24.2401	-1.44861	-0.821167	-0.447632	-0.166138
24.34	-1.4596	-0.825081	-0.453987	-0.165413
24.4401	-1.45643	-0.832897	-0.446178	-0.157593
24.54	-1.46497	-0.825078	-0.454717	-0.166142
24.6401	-1.46034	-0.821908	-0.45228	-0.163705
24.7401	-1.46887	-0.820435	-0.458618	-0.170044
24.84	-1.47132	-0.844607	-0.465701	-0.181766
24.9401	-1.45888	-0.8329	-0.454726	-0.173218
25.04	-1.4618	-0.833629	-0.458629	-0.155162
25.1401	-1.46034	-0.839976	-0.454722	-0.153697
25.2401	-1.47986	-0.839966	-0.466431	-0.161499
25.34	-1.47987	-0.842176	-0.459364	-0.155897
25.4401	-1.47987	-0.851692	-0.4618	-0.158325
25.54	-1.49159	-0.847788	-0.457896	-0.15687
25.6401	-1.4994	-0.849249	-0.463995	-0.159064
25.7401	-1.49622	-0.849243	-0.470337	-0.170044
25.84	-1.50184	-0.851695	-0.464976	-0.161509
25.9401	-1.51197	-0.859504	-0.47425	-0.166138
26.04	-1.51112	-0.844615	-0.47108	-0.162975
26.1401	-1.51576	-0.857066	-0.471079	-0.158335
26.2401	-1.51428	-0.847778	-0.481323	-0.164673
26.34	-1.51893	-0.853893	-0.466442	-0.159069
26.4401	-1.52357	-0.859507	-0.474253	-0.159058
26.54	-1.52601	-0.851692	-0.473518	-0.168587
26.6401	-1.53528	-0.860968	-0.471076	-0.170783
26.7401	-1.52209	-0.852417	-0.466431	-0.166138
26.84	-1.5204	-0.856334	-0.466442	-0.162975
26.9401	-1.52601	-0.856333	-0.466441	-0.162964
27.04	-1.52283	-0.856331	-0.4618	-0.165413
27.1401	-1.52138	-0.851699	-0.450088	-0.168593
27.2401	-1.5282	-0.849243	-0.456177	-0.170776
27.34	-1.52211	-0.843153	-0.450086	-0.166151
27.4401	-1.53212	-0.834362	-0.443737	-0.166138
27.54	-1.53772	-0.844607	-0.450076	-0.166141
27.6401	-1.53846	-0.84315	-0.450083	-0.166148
27.7401	-1.53381	-0.845337	-0.447632	-0.177856
27.84	-1.53529	-0.832898	-0.446911	-0.169323
27.9401	-1.52284	-0.829724	-0.438366	-0.166138
28.04	-1.51112	-0.833627	-0.439828	-0.167612
28.1401	-1.51112	-0.827525	-0.439097	-0.165416
28.2401	-1.50256	-0.820435	-0.430542	-0.15686
28.34	-1.50868	-0.803114	-0.42494	-0.151991
28.4401	-1.50184	-0.804088	-0.425914	-0.141968
28.54	-1.51258	-0.810187	-0.420294	-0.151251
28.6401	-1.51112	-0.793833	-0.415659	-0.154429
28.7401	-1.52283	-0.793823	-0.427368	-0.158325
28.84	-1.52601	-0.805546	-0.430546	-0.166142
28.9401	-1.53064	-0.800908	-0.439092	-0.173218
29.04	-1.53529	-0.798476	-0.423476	-0.166152
29.1401	-1.54554	-0.808719	-0.442996	-0.173953
29.2401	-1.55334	-0.796997	-0.435181	-0.177856
29.34	-1.54774	-0.810922	-0.432016	-0.162973
29.4401	-1.5619	-0.82044	-0.425909	-0.164673
29.54	-1.5619	-0.814826	-0.428107	-0.170783
29.6401	-1.5619	-0.823614	-0.435186	-0.173956
29.7401	-1.56116	-0.821167	-0.431274	-0.178589
29.84	-1.55945	-0.822639	-0.423469	-0.186408
29.9401	-1.56044	-0.823621	-0.423475	-0.176392
30.04	-1.56263	-0.83289	-0.435185	-0.173954
30.1401	-1.56971	-0.829719	-0.436652	-0.179328
30.2401	-1.5697	-0.825073	-0.437622	-0.18811
30.34	-1.56263	-0.825085	-0.435192	-0.173962
30.4401	-1.57679	-0.828252	-0.439824	-0.177856
30.54	-1.56654	-0.829724	-0.442273	-0.162976
30.6401	-1.56043	-0.820445	-0.430552	-0.164683
30.7401	-1.57117	-0.814819	-0.432739	-0.175415
30.84	-1.56434	-0.815806	-0.434459	-0.165416
30.9401	-1.57435	-0.825078	-0.435185	-0.17395
31.04	-1.57435	-0.818002	-0.43519	-0.170785
31.1401	-1.59314	-0.817996	-0.435184	-0.182498
31.2401	-1.58459	-0.823608	-0.435181	-0.176392
31.34	-1.59071	-0.810192	-0.432018	-0.179332
31.4401	-1.59168	-0.812628	-0.427374	-0.180298
31.54	-1.58216	-0.806286	-0.430553	-0.173962
31.6401	-1.59315	-0.797739	-0.419565	-0.162973
31.7401	-1.59314	-0.789185	-0.420288	-0.173218
31.84	-1.58143	-0.793833	-0.425913	-0.17396
31.9401	-1.58143	-0.793829	-0.428107	-0.17395
32.04	-1.58143	-0.793834	-0.42274	-0.177867
32.1401	-1.59632	-0.805546	-0.420292	-0.190312
32.2401	-1.5907	-0.795288	-0.427368	-0.197388
32.34	-1.59632	-0.808719	-0.43201	-0.202029
32.4401	-1.60877	-0.820437	-0.442264	-0.207642
32.54	-1.60414	-0.805554	-0.437634	-0.200573
32.6401	-1.61024	-0.793837	-0.432753	-0.19496
32.7401	-1.60803	-0.805542	-0.432007	-0.189575
32.84	-1.59389	-0.786757	-0.430556	-0.181045
32.9401	-1.60804	-0.786016	-0.435185	-0.177856
33.04	-1.61267	-0.784549	-0.446902	-0.185672
33.1401	-1.61732	-0.795294	-0.446906	-0.198859
33.2401	-1.6322	-0.796265	-0.454712	-0.199829
33.34	-1.63221	-0.803107	-0.463263	-0.202033
33.4401	-1.62513	-0.793833	-0.446909	-0.202026
33.54	-1.63074	-0.808719	-0.457156	-0.207644
33.6401	-1.6283	-0.813362	-0.454719	-0.208381
33.7401	-1.64465	-0.821167	-0.451538	-0.209839
33.84	-1.65027	-0.828253	-0.457891	-0.205206
33.9401	-1.64149	-0.81483	-0.451549	-0.194214
34.04	-1.65637	-0.820437	-0.466434	-0.204471
34.1401	-1.64711	-0.818005	-0.463269	-0.194226
34.2401	-1.64001	-0.820435	-0.464966	-0.195923
34.34	-1.65491	-0.817997	-0.462529	-0.209843
34.4401	-1.6532	-0.828986	-0.467902	-0.205933
34.54	-1.65882	-0.824347	-0.47669	-0.209112
34.6401	-1.65028	-0.816543	-0.4579	-0.195937
34.7401	-1.6571	-0.817993	-0.463989	-0.202026
34.84	-1.65955	-0.81336	-0.461798	-0.197393
34.9401	-1.64784	-0.810194	-0.452284	-0.190308
35.04	-1.66273	-0.804083	-0.464972	-0.18421
35.1401	-1.66419	-0.806283	-0.454721	-0.190317
35.2401	-1.65491	-0.796997	-0.451538	-0.177856
35.34	-1.65955	-0.813357	-0.461795	-0.184207
35.4401	-1.6642	-0.798475	-0.443007	-0.178589
35.54	-1.67127	-0.793829	-0.442999	-0.173956
35.6401	-1.67127	-0.798468	-0.454718	-0.185675
35.7401	-1.66345	-0.796265	-0.454712	-0.177856
35.84	-1.67127	-0.790656	-0.454718	-0.182501
35.9401	-1.67127	-0.793829	-0.466436	-0.173218
36.04	-1.67127	-0.793829	-0.467902	-0.179327
36.1401	-1.6548	-0.789078	-0.460221	-0.163834
36.2401	-1.65247	-0.778931	-0.463989	-0.159058
36.34	-1.65955	-0.784552	-0.464972	-0.166143
36.4401	-1.67127	-0.786749	-0.459357	-0.166138
36.54	-1.67127	-0.778938	-0.463264	-0.158333
36.6401	-1.68299	-0.796268	-0.481326	-0.166141
36.7401	-1.67126	-0.783569	-0.471069	-0.151245
36.84	-1.67908	-0.793829	-0.481329	-0.156866
36.9401	-1.68689	-0.793828	-0.498417	-0.16687
37.04	-1.69227	-0.797736	-0.497687	-0.174689
37.1401	-1.69324	-0.800909	-0.493048	-0.17005
37.2401	-1.69397	-0.793823	-0.497681	-0.177124
37.34	-1.69544	-0.805548	-0.505499	-0.177863
37.4401	-1.68385	-0.793836	-0.493787	-0.173218
37.54	-1.70252	-0.790656	-0.502326	-0.170783
37.6401	-1.70569	-0.800909	-0.496222	-0.173223
37.7401	-1.70325	-0.801636	-0.494507	-0.159058
37.84	-1.71033	-0.803102	-0.514772	-0.173952
37.9401	-1.71034	-0.807994	-0.507945	-0.166138
38.04	-1.71351	-0.805549	-0.500862	-0.173225
38.1401	-1.71961	-0.810187	-0.510138	-0.170783
38.2401	-1.7135	-0.796997	-0.513306	-0.157593
38.34	-1.71814	-0.813357	-0.516482	-0.173953
38.4401	-1.72986	-0.810187	-0.522589	-0.170776
38.54	-1.72986	-0.800909	-0.53211	-0.166143
38.6401	-1.7267	-0.786022	-0.517223	-0.170055
38.7401	-1.73694	-0.793823	-0.525024	-0.170044
38.84	-1.72596	-0.797009	-0.525036	-0.169323
38.9401	-1.73914	-0.807863	-0.526491	-0.170776
39.04	-1.74012	-0.82044	-0.53211	-0.177862
39.1401	-1.74231	-0.83289	-0.528203	-0.185673
39.2401	-1.7533	-0.832153	-0.533569	-0.173218
39.34	-1.74159	-0.825088	-0.528213	-0.159072
39.4401	-1.74475	-0.825076	-0.53992	-0.173218
39.54	-1.76258	-0.832892	-0.534308	-0.166144
39.6401	-1.75575	-0.825084	-0.527476	-0.16151
39.7401	-1.75793	-0.839966	-0.541382	-0.159058
39.84	-1.74867	-0.829724	-0.536755	-0.162976
39.9401	-1.74622	-0.837532	-0.549201	-0.161499
40.04	-1.75404	-0.832895	-0.544565	-0.159067
40.1401	-1.75965	-0.84461	-0.55628	-0.157598
40.2401	-1.7572	-0.84314	-0.551636	-0.169312
40.34	-1.75721	-0.837533	-0.544565	-0.159067
40.4401	-1.78211	-0.841433	-0.560915	-0.166138
40.54	-1.78773	-0.843145	-0.566534	-0.177862
40.6401	-1.79236	-0.842169	-0.565558	-0.174689
40.7401	-1.78845	-0.844604	-0.564087	-0.158325
40.84	-1.79163	-0.847783	-0.57581	-0.169316
40.9401	-1.7931	-0.852422	-0.571172	-0.170776
41.04	-1.79627	-0.857063	-0.568733	-0.169319
41.1401	-1.80017	-0.867312	-0.586062	-0.185672
41.2401	-1.80017	-0.857056	-0.572632	-0.185669
41.34	-1.80018	-0.859503	-0.575811	-0.181036
41.4401	-1.80018	-0.864142	-0.575812	-0.187134
41.54	-1.79323	-0.85243	-0.5641	-0.176404
41.6401	-1.80335	-0.85706	-0.578984	-0.178593
41.7401	-1.82434	-0.875854	-0.585083	-0.182495
41.84	-1.82679	-0.879034	-0.595343	-0.185675
41.9401	-1.82117	-0.885138	-0.595343	-0.182495
42.04	-1.82679	-0.890753	-0.607061	-0.176397
42.1401	-1.82679	-0.87904	-0.59779	-0.177868
42.2401	-1.82825	-0.880493	-0.592163	-0.177856
42.34	-1.82679	-0.886114	-0.58753	-0.173223
42.4401	-1.83607	-0.885138	-0.587531	-0.175415
42.54	-1.83143	-0.875867	-0.583631	-0.164686
42.6401	-1.84241	-0.879033	-0.583622	-0.173954
42.7401	-1.84387	-0.888306	-0.578979	-0.170776
42.84	-1.83924	-0.886848	-0.588264	-0.169319
42.9401	-1.84778	-0.900029	-0.587529	-0.170776
43.04	-1.83925	-0.883681	-0.576552	-0.154433
43.1401	-1.84949	-0.894656	-0.582156	-0.166141
43.2401	-1.84851	-0.900757	-0.592896	-0.166138
43.34	-1.85731	-0.913458	-0.593878	-0.161505
43.4401	-1.85328	-0.900035	-0.580455	-0.155884
43.54	-1.86121	-0.895391	-0.575811	-0.156866
43.6401	-1.86658	-0.907109	-0.587529	-0.159062
43.7401	-1.88293	-0.918091	-0.590698	-0.177856
43.84	-1.89002	-0.91956	-0.592168	-0.173223
43.9401	-1.8932	-0.914924	-0.603157	-0.166138
44.04	-1.90259	-0.925174	-0.610232	-0.166141
44.1401	-1.89784	-0.920301	-0.604628	-0.16371
44.2401	-1.901	-0.918091	-0.613403	-0.164673
44.34	-1.91883	-0.922736	-0.612433	-0.175421
44.4401	-1.90809	-0.922735	-0.613409	-0.176392
44.54	-1.91028	-0.927372	-0.622685	-0.173954
44.6401	-1.922	-0.942263	-0.624147	-0.175417
44.7401	-1.9408	-0.937622	-0.629761	-0.184204
44.84	-1.92128	-0.939098	-0.614879	-0.175426
44.9401	-1.92127	-0.941534	-0.614874	-0.184937
45.04	-1.91981	-0.934455	-0.621955	-0.176399
45.1401	-1.91883	-0.934454	-0.616339	-0.175421
45.2401	-1.92908	-0.946899	-0.629761	-0.189575
45.34	-1.93616	-0.964236	-0.629764	-0.189578
45.4401	-1.93372	-0.963263	-0.63587	-0.197388
45.54	-1.92128	-0.949354	-0.625135	-0.181043
45.6401	-1.92127	-0.955451	-0.619513	-0.175421
45.7401	-1.92126	-0.964233	-0.614868	-0.18811
45.84	-1.92908	-0.966435	-0.629765	-0.190312
45.9401	-1.94861	-0.985231	-0.635866	-0.2052
46.04	-1.94861	-0.980597	-0.641485	-0.200567
46.1401	-1.9408	-0.973518	-0.632942	-0.193489
46.2401	-1.9408	-0.981323	-0.643677	-0.202026
46.34	-1.94398	-0.981329	-0.646124	-0.200567
46.4401	-1.95008	-0.989874	-0.646124	-0.193481
46.54	-1.94788	-0.985235	-0.649298	-0.205206
46.6401	-1.94544	-0.985236	-0.643683	-0.202033
46.7401	-1.95105	-0.988403	-0.653198	-0.197388
46.84	-1.94862	-0.993049	-0.64466	-0.19593
46.9401	-1.95326	-0.98524	-0.639049	-0.187134
47.04	-1.96033	-0.985235	-0.634405	-0.188116
47.1401	-1.96033	-0.989874	-0.642951	-0.190314
47.2401	-1.96033	-0.983765	-0.636841	-0.185669
47.34	-1.97205	-0.994513	-0.647589	-0.197394
47.4401	-1.96509	-0.995489	-0.65003	-0.197388
47.54	-1.98694	-1.0094	-0.661015	-0.202031
47.6401	-1.97669	-1.01648	-0.66248	-0.216191
47.7401	-1.97058	-0.993042	-0.641479	-0.200562
47.84	-1.96961	-0.993048	-0.634406	-0.198126
47.9401	-1.97205	-0.996956	-0.642952	-0.197388
48.04	-1.96351	-0.989875	-0.646125	-0.190315
48.1401	-1.96814	-0.995486	-0.644656	-0.204471
48.2401	-1.96497	-0.993042	-0.639038	-0.200562
48.34	-1.96034	-0.982797	-0.634408	-0.194955
48.4401	-1.96351	-0.995489	-0.646124	-0.195923
48.54	-1.95717	-0.982069	-0.630507	-0.182509
48.6401	-1.94471	-0.980598	-0.626594	-0.189582
48.7401	-1.95251	-0.997681	-0.638306	-0.194214
48.84	-1.95106	-0.996963	-0.626602	-0.180313
48.9401	-1.96106	-1.00476	-0.634399	-0.190308
49.04	-1.96497	-1.00013	-0.629766	-0.200566
49.1401	-1.96034	-1.0016	-0.626599	-0.19032
49.2401	-1.95105	-0.987671	-0.614868	-0.173218
49.34	-1.95325	-0.985234	-0.614872	-0.177861
49.4401	-1.96033	-0.989873	-0.610234	-0.173218
49.54	-1.9618	-0.982065	-0.604623	-0.167612
49.6401	-1.96277	-0.992315	-0.614141	-0.173223
49.7401	-1.96179	-0.998413	-0.607056	-0.182495
49.84	-1.95106	-0.992322	-0.59535	-0.166151
49.9401	-1.96351	-0.983772	-0.602424	-0.176392
50.04	-1.96961	-0.994513	-0.596808	-0.175421
50.1401	-1.96741	-0.992317	-0.594612	-0.173225
50.2401	-1.96497	-0.985229	-0.592163	-0.166138
50.34	-1.9635	-0.985232	-0.597781	-0.166141
50.4401	-1.97278	-0.993048	-0.592169	-0.166138
50.54	-1.97986	-0.993048	-0.58753	-0.166143
50.6401	-1.97986	-1.00477	-0.595343	-0.167609
50.7401	-1.98682	-0.988281	-0.585938	-0.172363
50.84	-1.97987	-0.994517	-0.573375	-0.158336
50.9401	-1.97986	-0.992315	-0.575811	-0.158325
51.04	-1.98133	-0.985236	-0.575812	-0.166144
51.1401	-1.98231	-0.985235	-0.575811	-0.166143
51.2401	-1.9845	-0.996216	-0.590698	-0.169312
51.34	-1.99158	-1.00232	-0.592165	-0.175417
51.4401	-1.99158	-1.00013	-0.58753	-0.176392
51.54	-1.99012	-0.996223	-0.586067	-0.173957
51.6401	-1.98914	-1.00086	-0.592902	-0.175421
51.7401	-1.99939	-1.01257	-0.590698	-0.18811
51.84	-1.98768	-1.00233	-0.576551	-0.17079
51.9401	-1.99085	-1.01502	-0.578985	-0.169312
52.04	-2.00013	-1.01258	-0.576542	-0.173954
52.1401	-2.01429	-1.01722	-0.578984	-0.170781
52.2401	-2.0072	-1.00793	-0.571899	-0.161499
52.34	-2.01575	-1.0094	-0.587529	-0.170781
52.4401	-2.01112	-1.01185	-0.575816	-0.161499
52.54	-2.01111	-1.00477	-0.572638	-0.154425
52.6401	-1.9994	-1.01258	-0.566534	-0.161505
52.7401	-1.99939	-1.00232	-0.553833	-0.144165
52.84	-2.00403	-1.00794	-0.559451	-0.151248
52.9401	-2.00965	-1.02429	-0.571902	-0.161499
53.04	-2.00403	-1.0243	-0.568732	-0.154425
53.1401	-1.99159	-1.01185	-0.556285	-0.146617
53.2401	-2.00256	-1.01721	-0.564087	-0.157593
53.34	-2.00562	-1.0243	-0.556281	-0.151252
53.4401	-2.01356	-1.03602	-0.56336	-0.158325
53.54	-2.01112	-1.03138	-0.556282	-0.156868
53.6401	-2.01575	-1.0243	-0.556281	-0.151251
53.7401	-2.02991	-1.02429	-0.551636	-0.158325
53.84	-2.02747	-1.02576	-0.553839	-0.159796
53.9401	-2.04236	-1.03919	-0.559451	-0.165405
54.04	-2.04236	-1.05554	-0.56409	-0.173221
54.1401	-2.05017	-1.06336	-0.568727	-0.175416
54.2401	-2.04236	-1.0509	-0.556274	-0.168579
54.34	-2.04554	-1.04383	-0.566535	-0.177864
54.4401	-2.0619	-1.04066	-0.565558	-0.174683
54.54	-2.0619	-1.05091	-0.566534	-0.168585
54.6401	-2.06653	-1.05237	-0.565558	-0.175421
54.7401	-2.06897	-1.05408	-0.563354	-0.173218
54.84	-2.07117	-1.05311	-0.572638	-0.166144
54.9401	-2.06044	-1.04384	-0.563367	-0.154419
55.04	-2.05945	-1.05555	-0.556281	-0.16297
55.1401	-2.06043	-1.05555	-0.559454	-0.158331
55.2401	-2.0697	-1.05408	-0.552368	-0.153687
55.34	-2.06971	-1.04847	-0.553839	-0.154425
55.4401	-2.06971	-1.05164	-0.554815	-0.161499
55.54	-2.06971	-1.05164	-0.553839	-0.15589
55.6401	-2.06971	-1.05164	-0.56336	-0.156866
55.7401	-2.07434	-1.05164	-0.559448	-0.159058
55.84	-2.08143	-1.06019	-0.560918	-0.15833
55.9401	-2.0846	-1.05872	-0.559455	-0.154419
56.04	-2.08606	-1.06019	-0.564092	-0.161504
56.1401	-2.07997	-1.05409	-0.552378	-0.154429
56.2401	-2.08679	-1.04846	-0.564087	-0.151245
56.34	-2.08143	-1.05164	-0.564093	-0.153692
56.4401	-2.07679	-1.05555	-0.556283	-0.14978
56.54	-2.07899	-1.04383	-0.54603	-0.139535
56.6401	-2.07996	-1.05091	-0.554815	-0.146612
56.7401	-2.08215	-1.04846	-0.557007	-0.146606
56.84	-2.09948	-1.0736	-0.574337	-0.169307
56.9401	-2.09852	-1.07264	-0.580451	-0.170776
57.04	-2.09949	-1.07044	-0.575811	-0.161505
57.1401	-2.115	-1.07654	-0.575812	-0.167609
57.2401	-2.12756	-1.08215	-0.592163	-0.173218
57.34	-2.13221	-1.09461	-0.594607	-0.181033
57.4401	-2.12757	-1.08997	-0.58436	-0.170776
57.54	-2.13685	-1.09461	-0.582893	-0.177864
57.6401	-2.14393	-1.09144	-0.587529	-0.173223
57.7401	-2.15027	-1.08997	-0.575806	-0.17395
57.84	-2.14466	-1.07826	-0.571176	-0.170785
57.9401	-2.14149	-1.07972	-0.57728	-0.174683
58.04	-2.14246	-1.07508	-0.578253	-0.168585
58.1401	-2.14149	-1.07508	-0.580451	-0.167609
58.2401	-2.14246	-1.07507	-0.575806	-0.180298
58.34	-2.1532	-1.07972	-0.575812	-0.179327
58.4401	-2.15723	-1.07813	-0.59058	-0.187988
58.54	-2.15711	-1.0829	-0.585093	-0.173961
58.6401	-2.17126	-1.08996	-0.597777	-0.197386
58.7401	-2.17126	-1.08435	-0.592163	-0.194214
58.84	-2.17127	-1.08533	-0.595343	-0.195929
58.9401	-2.17127	-1.07972	-0.595343	-0.194946
59.04	-2.17127	-1.08216	-0.602423	-0.204473
59.1401	-2.16663	-1.07508	-0.590705	-0.197395
59.2401	-2.15955	-1.07971	-0.573364	-0.2052
59.34	-2.15955	-1.07825	-0.586065	-0.205206
59.4401	-2.16346	-1.07508	-0.580453	-0.200562
59.54	-2.15955	-1.07972	-0.575813	-0.198127
59.6401	-2.16809	-1.08679	-0.575808	-0.213747
59.7401	-2.16663	-1.08215	-0.583618	-0.207642
59.84	-2.1681	-1.07972	-0.587533	-0.202035
59.9401	-2.162	-1.07362	-0.575816	-0.192749
60.04	-2.16883	-1.07264	-0.575812	-0.197394
60.1401	-2.16981	-1.08216	-0.571173	-0.192755
60.2401	-2.16882	-1.0719	-0.572632	-0.194946
60.34	-2.18616	-1.0658	-0.575811	-0.197393
60.4401	-2.18763	-1.06483	-0.575812	-0.194214
60.54	-2.18299	-1.06263	-0.571173	-0.199835
60.6401	-2.18299	-1.06019	-0.565558	-0.19422
60.7401	-2.18298	-1.06262	-0.563354	-0.197388
60.84	-2.18934	-1.05555	-0.566535	-0.19593
60.9401	-2.18836	-1.06019	-0.565558	-0.190308
61.04	-2.19397	-1.05872	-0.567996	-0.202029
61.1401	-2.1869	-1.04701	-0.556284	-0.192759
61.2401	-2.19226	-1.03357	-0.556274	-0.177856
61.34	-2.19324	-1.04627	-0.551641	-0.173223
61.4401	-2.19397	-1.05164	-0.552371	-0.17395
61.54	-2.20325	-1.04847	-0.552375	-0.178596
61.6401	-2.20252	-1.03919	-0.556282	-0.170784
61.7401	-2.20325	-1.04456	-0.549194	-0.169312
61.84	-2.20106	-1.05408	-0.547005	-0.173225
61.9401	-2.20008	-1.05311	-0.546027	-0.170776
62.04	-2.19788	-1.05091	-0.551641	-0.173223
62.1401	-2.20252	-1.05237	-0.544562	-0.175422
62.2401	-2.20251	-1.04773	-0.551636	-0.173218
62.34	-2.21033	-1.05408	-0.544562	-0.16468
62.4401	-2.21033	-1.04847	-0.541389	-0.159058
62.54	-2.20569	-1.047	-0.544561	-0.166143
62.6401	-2.20008	-1.06019	-0.544562	-0.166144
62.7401	-2.21741	-1.06018	-0.556274	-0.170776
62.84	-2.22205	-1.06262	-0.551639	-0.184939
62.9401	-2.21888	-1.05555	-0.546027	-0.179321
63.04	-2.22059	-1.06336	-0.558722	-0.184942
63.1401	-2.21961	-1.06019	-0.553107	-0.177863
63.2401	-2.20886	-1.04382	-0.544556	-0.161499
63.34	-2.22278	-1.047	-0.54456	-0.159062
63.4401	-2.22205	-1.04383	-0.539922	-0.161499
63.54	-2.21815	-1.04847	-0.537482	-0.154426
63.6401	-2.22205	-1.05091	-0.548467	-0.15125
63.7401	-2.22278	-1.04382	-0.539917	-0.158325
63.84	-2.22059	-1.04383	-0.544563	-0.156868
63.9401	-2.21961	-1.04383	-0.541389	-0.155884
64.04	-2.22059	-1.04383	-0.548468	-0.153692
64.1401	-2.2345	-1.05555	-0.551641	-0.149785
64.2401	-2.24158	-1.05408	-0.556274	-0.166138
64.34	-2.24158	-1.05311	-0.556281	-0.162971
64.4401	-2.25794	-1.05554	-0.56409	-0.162964
64.54	-2.26038	-1.06726	-0.56409	-0.165408
64.6401	-2.24159	-1.05556	-0.560926	-0.14662
64.7401	-2.24475	-1.05872	-0.55481	-0.154419
64.84	-2.23914	-1.05311	-0.55384	-0.154426
64.9401	-2.23694	-1.05408	-0.55628	-0.14978
65.04	-2.24939	-1.05628	-0.571172	-0.147344
65.1401	-2.25794	-1.06018	-0.572634	-0.162966
65.2401	-2.25964	-1.06262	-0.571167	-0.161499
65.34	-2.26185	-1.05872	-0.56873	-0.173955
65.4401	-2.26429	-1.06336	-0.574344	-0.17395
65.54	-2.27357	-1.06019	-0.573371	-0.173957
65.6401	-2.28065	-1.0619	-0.574347	-0.185675
65.7401	-2.28064	-1.06091	-0.573364	-0.185669
65.84	-2.28382	-1.06336	-0.574347	-0.185675
65.9401	-2.28138	-1.06653	-0.583623	-0.185669
66.04	-2.29237	-1.06483	-0.577277	-0.177863
66.1401	-2.30017	-1.08533	-0.587525	-0.197389
66.2401	-2.29236	-1.0719	-0.587524	-0.186401
66.34	-2.297	-1.0719	-0.587527	-0.184939
66.4401	-2.31116	-1.07752	-0.582889	-0.189575
66.54	-2.30408	-1.08289	-0.575812	-0.197394
66.6401	-2.3119	-1.07972	-0.575812	-0.197394
66.7401	-2.31189	-1.08679	-0.587524	-0.192749
66.84	-2.3119	-1.0868	-0.584357	-0.18714
66.9401	-2.31654	-1.07972	-0.568003	-0.192749
67.04	-2.32215	-1.08533	-0.574344	-0.192752
67.1401	-2.32117	-1.08436	-0.568732	-0.18714
67.2401	-2.32361	-1.08533	-0.564087	-0.192749
67.34	-2.32996	-1.07825	-0.559455	-0.181037
67.4401	-2.32899	-1.08045	-0.552375	-0.178589
67.54	-2.32996	-1.08143	-0.564093	-0.192755
67.6401	-2.32118	-1.08436	-0.553112	-0.177868
67.7401	-2.33069	-1.08679	-0.548462	-0.177856
67.84	-2.33143	-1.08997	-0.551641	-0.177861
67.9401	-2.33533	-1.0868	-0.553105	-0.182495
68.04	-2.32679	-1.09461	-0.551642	-0.181037
68.1401	-2.33606	-1.09852	-0.553105	-0.177861
68.2401	-2.33606	-1.09143	-0.548462	-0.170776
68.34	-2.34168	-1.09705	-0.547	-0.188113
68.4401	-2.35242	-1.10389	-0.55384	-0.182495
68.54	-2.3534	-1.10486	-0.551641	-0.177862
68.6401	-2.34778	-1.10389	-0.546027	-0.177863
68.7401	-2.34387	-1.0946	-0.539917	-0.182495
68.84	-2.34949	-1.10633	-0.53992	-0.184939
68.9401	-2.34852	-1.10633	-0.534308	-0.179321
69.04	-2.34949	-1.10633	-0.535284	-0.188116
69.1401	-2.36024	-1.10633	-0.52967	-0.182502
69.2401	-2.35803	-1.11414	-0.536743	-0.177856
69.34	-2.35413	-1.11268	-0.532111	-0.176398
69.4401	-2.36732	-1.1117	-0.525031	-0.170776
69.54	-2.36268	-1.1095	-0.52503	-0.166143
69.6401	-2.37049	-1.10706	-0.525031	-0.166144
69.7401	-2.37366	-1.1095	-0.536743	-0.161499
69.84	-2.3783	-1.10706	-0.536748	-0.159062
69.9401	-2.39148	-1.12586	-0.53821	-0.166138
70.04	-2.39393	-1.12122	-0.53919	-0.161505
70.1401	-2.3971	-1.12659	-0.536748	-0.159062
70.2401	-2.40491	-1.1322	-0.536743	-0.177856
70.34	-2.3993	-1.12659	-0.544562	-0.177863
70.4401	-2.40028	-1.11024	-0.532849	-0.161499
70.54	-2.39466	-1.12195	-0.52967	-0.166877
70.6401	-2.39002	-1.12195	-0.523565	-0.169317
70.7401	-2.39783	-1.11877	-0.522583	-0.159058
70.84	-2.39783	-1.12195	-0.536746	-0.15906
70.9401	-2.39783	-1.12195	-0.535281	-0.176392
71.04	-2.40638	-1.12195	-0.534308	-0.175422
71.1401	-2.40491	-1.13367	-0.544559	-0.177859
71.2401	-2.40173	-1.12585	-0.539917	-0.168579
71.34	-2.40955	-1.1244	-0.539924	-0.166144
71.4401	-2.40955	-1.11878	-0.546027	-0.167603
71.54	-2.40491	-1.12586	-0.547003	-0.176397
71.6401	-2.41102	-1.12269	-0.546027	-0.175422
71.7401	-2.42444	-1.13367	-0.559448	-0.188843
71.84	-2.41663	-1.1244	-0.551643	-0.181038
71.9401	-2.43055	-1.12342	-0.546027	-0.187134
72.04	-2.43299	-1.13758	-0.560916	-0.192752
72.1401	-2.43152	-1.13294	-0.566531	-0.197391
72.2401	-2.44543	-1.12903	-0.575806	-0.197388
72.34	-2.45252	-1.13513	-0.577272	-0.206667
72.4401	-2.45252	-1.14539	-0.578253	-0.207642
72.54	-2.44081	-1.13685	-0.57655	-0.201305
72.6401	-2.44861	-1.14539	-0.57581	-0.216924
72.7401	-2.44861	-1.13831	-0.578979	-0.209839
72.84	-2.46033	-1.14392	-0.583621	-0.212283
72.9401	-2.46033	-1.13831	-0.583625	-0.2052
73.04	-2.45569	-1.13685	-0.583624	-0.205206
73.1401	-2.46106	-1.1344	-0.595342	-0.205205
73.2401	-2.47986	-1.15002	-0.599976	-0.2052
73.34	-2.47206	-1.13295	-0.602427	-0.197398
73.4401	-2.46741	-1.1244	-0.595345	-0.204468
73.54	-2.47669	-1.12342	-0.595344	-0.202033
73.6401	-2.49158	-1.14221	-0.611697	-0.209109
73.7401	-2.49158	-1.14465	-0.61731	-0.220093
73.84	-2.49158	-1.13758	-0.61634	-0.221564
73.9401	-2.49866	-1.13294	-0.625128	-0.216919
74.04	-2.49622	-1.13831	-0.639043	-0.216924
74.1401	-2.49623	-1.13368	-0.631235	-0.20521
74.2401	-2.49011	-1.13367	-0.626587	-0.2052
74.34	-2.48914	-1.1305	-0.626594	-0.216926
74.4401	-2.49012	-1.13611	-0.629766	-0.216919
74.54	-2.49159	-1.13368	-0.634409	-0.213755
74.6401	-2.47987	-1.12196	-0.62977	-0.207651
74.7401	-2.4845	-1.11877	-0.624146	-0.202026
74.84	-2.48378	-1.1017	-0.629039	-0.189586
74.9401	-2.48377	-1.09461	-0.62342	-0.189575
75.04	-2.46742	-1.08998	-0.619641	-0.181043
75.1401	-2.4618	-1.08436	-0.626594	-0.175422
75.2401	-2.47058	-1.08679	-0.621948	-0.176392
75.34	-2.46351	-1.09315	-0.614875	-0.173957
75.4401	-2.46961	-1.08753	-0.611701	-0.182495
75.54	-2.45887	-1.06654	-0.605603	-0.16615
75.6401	-2.45325	-1.06092	-0.604621	-0.170783
75.7401	-2.46033	-1.07361	-0.602417	-0.164673
75.84	-2.45253	-1.06483	-0.595348	-0.155895
75.9401	-2.45252	-1.06263	-0.595343	-0.165405
76.04	-2.45252	-1.04774	-0.590708	-0.153696
76.1401	-2.44081	-1.03456	-0.583628	-0.141977
76.2401	-2.4408	-1.04138	-0.592163	-0.136353
76.34	-2.42445	-1.04237	-0.571179	-0.122449
76.4401	-2.41883	-1.03675	-0.565558	-0.115356
76.54	-2.41981	-1.03211	-0.566534	-0.110723
76.6401	-2.4181	-1.03749	-0.553112	-0.105114
76.7401	-2.41345	-1.03845	-0.548462	-0.102905
76.84	-2.40882	-1.03919	-0.547004	-0.094367
76.9401	-2.40174	-1.03358	-0.549201	-0.0933838
77.04	-2.38686	-1.01649	-0.529677	-0.0763083
77.1401	-2.37757	-1.01502	-0.523569	-0.0763035
77.2401	-2.37976	-1.01404	-0.522583	-0.0762939
77.34	-2.38074	-1.01185	-0.535284	-0.071661
77.4401	-2.3783	-1.02039	-0.53748	-0.0692139
77.54	-2.37513	-1.0243	-0.541387	-0.0833788
77.6401	-2.38538	-1.01722	-0.539925	-0.0841141
77.7401	-2.37439	-1.01184	-0.528931	-0.0731201
77.84	-2.36732	-1.01649	-0.521857	-0.0684881
77.9401	-2.36975	-1.01648	-0.527469	-0.0638428
78.04	-2.34779	-1.00477	-0.514784	-0.056776
78.1401	-2.34632	-1.01258	-0.517215	-0.0614042
78.2401	-2.35876	-1.00793	-0.515747	-0.0638428
78.34	-2.3556	-1.00233	-0.514777	-0.0567694
78.4401	-2.36121	-1.01502	-0.517218	-0.0567627
78.54	-2.36341	-1.01722	-0.517217	-0.0567675
78.6401	-2.35804	-1.01185	-0.507942	-0.0489578
78.7401	-2.34778	-1.00476	-0.506958	-0.0567627
78.84	-2.35559	-1.01721	-0.512576	-0.0567656
78.9401	-2.36121	-1.03137	-0.512576	-0.0638428
79.04	-2.3556	-1.02112	-0.506965	-0.0582342
79.1401	-2.36267	-1.02112	-0.512576	-0.0638456
79.2401	-2.36731	-1.04309	-0.529663	-0.0762939
79.34	-2.37293	-1.04773	-0.535281	-0.0762968
79.4401	-2.37513	-1.05872	-0.53748	-0.0880127
79.54	-2.3822	-1.06335	-0.549194	-0.0911865
79.6401	-2.39392	-1.06018	-0.564821	-0.0972919
79.7401	-2.39392	-1.0719	-0.563354	-0.0997314
79.84	-2.39392	-1.07752	-0.567996	-0.0950956
79.9401	-2.39003	-1.068	-0.556286	-0.0926514
80.04	-2.39002	-1.0719	-0.556276	-0.0997334
80.1401	-2.40174	-1.07361	-0.551641	-0.0950985
80.2401	-2.39709	-1.08289	-0.544556	-0.0958252
80.34	-2.38685	-1.08436	-0.544562	-0.0958319
80.4401	-2.38684	-1.08679	-0.549197	-0.0958252
80.54	-2.39246	-1.08533	-0.554812	-0.102908
80.6401	-2.38685	-1.07972	-0.549201	-0.0972967
80.7401	-2.39465	-1.08752	-0.549194	-0.0997314
80.84	-2.41345	-1.09778	-0.560913	-0.110718
80.9401	-2.41199	-1.1095	-0.563357	-0.115356
81.04	-2.41419	-1.10706	-0.559453	-0.115361
81.1401	-2.42591	-1.11414	-0.560915	-0.127077
81.2401	-2.4198	-1.12585	-0.556274	-0.127075
81.34	-2.422	-1.13367	-0.559453	-0.134892
81.4401	-2.42591	-1.13513	-0.565554	-0.136353
81.54	-2.41663	-1.13611	-0.56336	-0.137335
81.6401	-2.42127	-1.14075	-0.554817	-0.130257
81.7401	-2.42126	-1.13513	-0.565552	-0.136353
81.84	-2.41663	-1.14075	-0.567999	-0.137335
81.9401	-2.42274	-1.13367	-0.568	-0.155884
82.04	-2.42371	-1.13367	-0.571173	-0.153692
82.1401	-2.42127	-1.13367	-0.571904	-0.146611
82.2401	-2.43372	-1.14856	-0.583618	-0.166138
82.34	-2.43762	-1.15466	-0.585085	-0.174685
82.4401	-2.43152	-1.15247	-0.582891	-0.176392
82.54	-2.4408	-1.15638	-0.578984	-0.178594
82.6401	-2.44543	-1.16565	-0.599976	-0.190308
82.7401	-2.45569	-1.16809	-0.602417	-0.195923
82.84	-2.45716	-1.1742	-0.59217	-0.202033
82.9401	-2.45106	-1.172	-0.593878	-0.2052
83.04	-2.45008	-1.17274	-0.592902	-0.205207
83.1401	-2.45252	-1.17273	-0.59534	-0.205203
83.2401	-2.46033	-1.18445	-0.595337	-0.216919
83.34	-2.46033	-1.18763	-0.598516	-0.216924
83.4401	-2.47205	-1.18909	-0.611696	-0.216919
83.54	-2.46741	-1.19617	-0.614874	-0.216925
83.6401	-2.45326	-1.18763	-0.603161	-0.205212
83.7401	-2.46497	-1.1969	-0.603149	-0.209839
83.84	-2.45887	-1.19227	-0.610235	-0.212286
83.9401	-2.46351	-1.1908	-0.603157	-0.2052
84.04	-2.45789	-1.19691	-0.599982	-0.209846
84.1401	-2.45569	-1.19227	-0.60169	-0.203741
84.2401	-2.45715	-1.1969	-0.600708	-0.214478
84.34	-2.45106	-1.19227	-0.610235	-0.212286
84.4401	-2.45789	-1.19227	-0.603156	-0.2052
84.54	-2.4557	-1.18446	-0.595345	-0.202034
84.6401	-2.45569	-1.19617	-0.60242	-0.212283
84.7401	-2.45007	-1.19617	-0.596802	-0.2052
84.84	-2.46424	-1.19935	-0.607061	-0.205206
84.9401	-2.46424	-1.20862	-0.610234	-0.2052
85.04	-2.47522	-1.2157	-0.614868	-0.221558
85.1401	-2.47986	-1.21424	-0.62659	-0.224002
85.2401	-2.47986	-1.21643	-0.623413	-0.216919
85.34	-2.48694	-1.2118	-0.617315	-0.216925
85.4401	-2.47279	-1.2118	-0.610973	-0.220093
85.54	-2.47986	-1.20862	-0.612429	-0.22156
85.6401	-2.47986	-1.20399	-0.613409	-0.216925
85.7401	-2.47986	-1.20398	-0.627319	-0.220093
85.84	-2.47669	-1.20326	-0.618784	-0.216928
85.9401	-2.48695	-1.20399	-0.611702	-0.209839
86.04	-2.49158	-1.20398	-0.614139	-0.215457
86.1401	-2.49158	-1.20399	-0.614875	-0.226203
86.2401	-2.49939	-1.20862	-0.614868	-0.228638
86.34	-2.49939	-1.2157	-0.634399	-0.233276
86.4401	-2.51575	-1.23059	-0.646118	-0.24353
86.54	-2.50648	-1.21888	-0.62977	-0.231821
86.6401	-2.50257	-1.21644	-0.639043	-0.237187
86.7401	-2.52039	-1.22815	-0.653931	-0.255981
86.84	-2.52601	-1.21571	-0.650764	-0.252815
86.9401	-2.51429	-1.21424	-0.641489	-0.24353
87.04	-2.52356	-1.2118	-0.646123	-0.239629
87.1401	-2.52747	-1.21326	-0.642946	-0.245729
87.2401	-2.52283	-1.21106	-0.644653	-0.231812
87.34	-2.52601	-1.20863	-0.634409	-0.221567
87.4401	-2.52747	-1.2157	-0.647585	-0.237183
87.54	-2.52601	-1.22278	-0.645391	-0.231085
87.6401	-2.54237	-1.21571	-0.646126	-0.228645
87.7401	-2.55017	-1.2157	-0.646118	-0.231812
87.84	-2.55481	-1.22742	-0.657839	-0.233278
87.9401	-2.5619	-1.21571	-0.658579	-0.22937
88.04	-2.56189	-1.2157	-0.657842	-0.240361
88.1401	-2.57362	-1.20863	-0.646126	-0.231819
88.2401	-2.55725	-1.21106	-0.649292	-0.23645
88.34	-2.55945	-1.20399	-0.662482	-0.236457
88.4401	-2.55262	-1.19935	-0.64857	-0.231812
88.54	-2.56653	-1.20398	-0.658574	-0.229375
88.6401	-2.58142	-1.20862	-0.665649	-0.241089
88.7401	-2.57288	-1.19543	-0.657104	-0.259155
88.84	-2.5907	-1.20935	-0.678098	-0.273068
88.9401	-2.59313	-1.23596	-0.689815	-0.302124
89.04	-2.61584	-1.26965	-0.720337	-0.299683
89.1401	-2.64782	-1.31494	-0.756221	-0.321651
89.2401	-2.68762	-1.40637	-0.817993	-0.3927
89.34	-2.72203	-1.42418	-0.837512	-0.459826
89.4401	-2.76965	-1.47741	-0.849969	-0.478638
89.54	-2.76963	-1.58823	-0.927344	-0.542579
89.6401	-3.60545	-1.88658	-0.973252	-0.779283
89.7401*	-3.25098*	-1.62585*	-0.786011*	-0.875488*
89.84*	-2.75947*	-1.38434*	-0.786688*	-0.441839*
89.9401*	-2.71433*	-2.02903*	-0.790747*	-0.240356*
90.04*	-12.1247*	-6.74404*	-3.13699*	-0.351588*
90.1401*	-8.20055*	-1.96288*	-0.81994*	-0.82824*
90.2401*	-1.20728*	-0.350098*	-0.118042*	0.4823*
90.34*	-1.05585*	-0.456482*	-0.0189819*	0.389954*
90.4401*	-1.34098*	-0.540812*	-0.158731*	0.220581*
90.54*	-1.44017*	-0.633045*	-0.018055*	0.129894*
90.6401*	-1.41044*	-0.400914*	-0.0181017*	0.158778*
90.7401*	-1.92285*	-0.547729*	-0.168091*	-0.0576172*
90.84*	-2.05874*	-0.685934*	-0.160055*	-0.110617*
90.9401*	-2.00413*	-0.647809*	-0.127423*	-0.107544*
91.04*	-2.0556*	-0.683525*	-0.178886*	-0.113701*
91.1401*	-2.07269*	-0.709406*	-0.195978*	-0.0831852*
91.2401*	-2.06812*	-0.732056*	-0.216431*	-0.0809326*
91.34*	-2.05563*	-0.737519*	-0.199922*	-0.0324411*
91.4401*	-2.11015*	-0.814004*	-0.268594*	-0.0731201*
91.54*	-2.16192*	-0.863335*	-0.332817*	-0.102837*
91.6401*	-2.18929*	-0.87191*	-0.341393*	-0.0849228*
91.7401*	-2.21814*	-0.914185*	-0.383667*	-0.102905*
91.84*	-2.23373*	-0.929771*	-0.415611*	-0.115318*
91.9401*	-2.26033*	-0.931231*	-0.451495*	-0.127075*
92.04*	-2.27902*	-0.960173*	-0.464079*	-0.122282*
92.1401*	-2.31332*	-0.9703*	-0.488244*	-0.136315*
92.2401	-2.35803	-1.01184	-0.524292	-0.14978
92.34	-2.3939	-1.00474	-0.521096	-0.146585
92.4401	-2.42051	-1.01182	-0.500101	-0.150513
92.54	-2.42442	-1.02354	-0.496927	-0.141214
92.6401	-2.43296	-1.05698	-0.51865	-0.16367
92.7401	-2.43372	-1.0321	-0.500854	-0.127075
92.84	-2.44079	-1.04699	-0.478994	-0.115347
92.9401	-2.46275	-1.05552	-0.493023	-0.137329
93.04	-2.46496	-1.04382	-0.493767	-0.124748
93.1401	-2.49473	-1.0665	-0.516456	-0.118506
93.2401	-2.51111	-1.07581	-0.517944	-0.123169
93.34	-2.51574	-1.07507	-0.505486	-0.11535
93.4401	-2.5377	-1.10313	-0.525005	-0.136475
93.54	-2.55406	-1.11802	-0.53355	-0.162212
93.6401	-2.56504	-1.13682	-0.543072	-0.188824
93.7401	-2.56653	-1.14856	-0.529663	-0.197388
93.84	-2.58141	-1.14611	-0.525013	-0.216908
93.9401	-2.58849	-1.14537	-0.545274	-0.209106
94.04	-2.58142	-1.14538	-0.527464	-0.197386
94.1401	-2.59313	-1.16026	-0.52501	-0.197373
94.2401	-2.60559	-1.16248	-0.541382	-0.197388
94.34	-2.61266	-1.15563	-0.525018	-0.197381
94.4401	-2.63536	-1.15782	-0.539903	-0.2052
94.54	-2.62903	-1.1571	-0.533567	-0.209105
94.6401	-2.63073	-1.15637	-0.523553	-0.205194
94.7401	-2.61731	-1.15466	-0.507813	-0.202026
94.84	-2.63927	-1.16735	-0.527452	-0.212267
94.9401	-2.62903	-1.15002	-0.521848	-0.228638
95.04	-2.62756	-1.15173	-0.520379	-0.236444
95.1401	-2.60876	-1.13599	-0.505492	-0.228637
95.2401	-2.63684	-1.16028	-0.529663	-0.233276
95.34	-2.63537	-1.1532	-0.525023	-0.215452
95.4401	-2.62829	-1.15636	-0.528191	-0.217651
95.54	-2.64001	-1.15783	-0.529656	-0.224725
95.6401	-2.64001	-1.16344	-0.535269	-0.224722
95.7401	-2.63684	-1.16248	-0.534302	-0.224731
95.84	-2.63854	-1.17126	-0.543084	-0.224725
95.9401	-2.64464	-1.17028	-0.553821	-0.23645
96.04	-2.65172	-1.19225	-0.559439	-0.236441
96.1401	-2.65173	-1.20397	-0.560905	-0.241081
96.2401	-2.65491	-1.21179	-0.578979	-0.246704
96.34	-2.661	-1.23522	-0.588244	-0.26842
96.4401	-2.67517	-1.22741	-0.599238	-0.2677
96.54	-2.6737	-1.23058	-0.598501	-0.267691
96.6401	-2.67907	-1.23595	-0.60778	-0.280144
96.7401	-2.68762	-1.25159	-0.611694	-0.287231
96.84	-2.69786	-1.265	-0.633654	-0.306749
96.9401	-2.68615	-1.26257	-0.633662	-0.305298
97.04	-2.68835	-1.27111	-0.622675	-0.299677
97.1401	-2.70251	-1.27892	-0.63439	-0.311392
97.2401	-2.71033	-1.28918	-0.639038	-0.318481
97.34	-2.7174	-1.29699	-0.649282	-0.32482
97.4401	-2.71813	-1.30627	-0.646843	-0.322388
97.54	-2.72984	-1.33604	-0.668804	-0.334087
97.6401	-2.73766	-1.34069	-0.681262	-0.346545
97.7401	-2.7384	-1.34924	-0.674927	-0.359009
97.84	-2.73376	-1.34459	-0.692251	-0.369253
97.9401	-2.74156	-1.35704	-0.7047	-0.369263
98.04	-2.75963	-1.37121	-0.704702	-0.375601
98.1401	-2.73768	-1.34778	-0.685185	-0.353642
98.2401	-2.75403	-1.38123	-0.700806	-0.366089
98.34	-2.75646	-1.39074	-0.711783	-0.384147
98.4401	-2.75719	-1.38366	-0.717155	-0.373169
98.54	-2.76574	-1.38757	-0.716424	-0.377069
98.6401	-2.76892	-1.37512	-0.709346	-0.373164
98.7401	-2.78064	-1.38367	-0.719604	-0.381714
98.84	-2.78063	-1.37658	-0.724238	-0.384883
98.9401	-2.77746	-1.38049	-0.717891	-0.373901
99.04	-2.77282	-1.38756	-0.731314	-0.380972
99.1401	-2.78063	-1.3883	-0.724238	-0.380244
99.2401	-2.79626	-1.4071	-0.735962	-0.388794
99.34	-2.78772	-1.40564	-0.73596	-0.377073
99.4401	-2.79699	-1.40002	-0.740595	-0.381714
99.54	-2.79553	-1.39855	-0.73449	-0.37243
99.6401	-2.80017	-1.38366	-0.740598	-0.36926
99.7401	-2.81189	-1.40002	-0.755493	-0.377075
99.84	-2.80798	-1.40319	-0.755488	-0.365352
99.9401	-2.81188	-1.40636	-0.758659	-0.365356
100.04	-2.83605	-1.42735	-0.775743	-0.3817
100.14	-2.83142	-1.42272	-0.779658	-0.37707
100.24	-2.83069	-1.41492	-0.786743	-0.369263
100.34	-2.8197	-1.41491	-0.786738	-0.380244
100.44	-2.83141	-1.41491	-0.791374	-0.377075
100.54	-2.8197	-1.40002	-0.782104	-0.365356
100.64	-2.8197	-1.40319	-0.794551	-0.365352
100.74	-2.83142	-1.4071	-0.798462	-0.369995
100.84	-2.83141	-1.39929	-0.798455	-0.369256
100.94	-2.83923	-1.39538	-0.786738	-0.377075
101.04	-2.82825	-1.37585	-0.779663	-0.369263
101.14	-2.83141	-1.38365	-0.801623	-0.377063
101.24	-2.83142	-1.37585	-0.806274	-0.357544
101.34	-2.83532	-1.37902	-0.803094	-0.369256
101.44	-2.85485	-1.39537	-0.813342	-0.377075
101.54	-2.84314	-1.38367	-0.806274	-0.369263
101.64	-2.85095	-1.38366	-0.802363	-0.365352
101.74	-2.85486	-1.38831	-0.806274	-0.369263
101.84	-2.86657	-1.39929	-0.817986	-0.369256
101.94	-2.85486	-1.38757	-0.798462	-0.36145
102.04	-2.86267	-1.38684	-0.794551	-0.373897
102.14	-2.86583	-1.40319	-0.818713	-0.388782
102.24	-2.86194	-1.39465	-0.821167	-0.372437
102.34	-2.87047	-1.40319	-0.825796	-0.388784
102.44	-2.86657	-1.40393	-0.825801	-0.396606
102.54	-2.87511	-1.41955	-0.833609	-0.412954
102.64	-2.90172	-1.43443	-0.864852	-0.42784
102.74	-2.90173	-1.43835	-0.857056	-0.431763
102.84	-2.90954	-1.43444	-0.864863	-0.427852
102.94	-2.91344	-1.4508	-0.864861	-0.439575
103.04	-2.90954	-1.45397	-0.864863	-0.447383
103.14	-2.92126	-1.45324	-0.864861	-0.451286
103.24	-2.90955	-1.45398	-0.872681	-0.442749
103.34	-2.92126	-1.45861	-0.87658	-0.447381
103.44	-2.90955	-1.45789	-0.864868	-0.435669
103.54	-2.91345	-1.4696	-0.87658	-0.439569
103.64	-2.92126	-1.46569	-0.876582	-0.435664
103.74	-2.91809	-1.4696	-0.881226	-0.439575
103.84	-2.90881	-1.46423	-0.891478	-0.438108
103.94	-2.91345	-1.47351	-0.884397	-0.42395
104.04	-2.89709	-1.45862	-0.876587	-0.42395
104.14	-2.89782	-1.45715	-0.884395	-0.420772
104.24	-2.89001	-1.46179	-0.868042	-0.416138
104.34	-2.89001	-1.46179	-0.864861	-0.42785
104.44	-2.89782	-1.46179	-0.860957	-0.42395
104.54	-2.89782	-1.46179	-0.872674	-0.438836
104.64	-2.90954	-1.47814	-0.876579	-0.44738
104.74	-2.90637	-1.48523	-0.872681	-0.443481
104.84	-2.91662	-1.48522	-0.884393	-0.455194
104.94	-2.91418	-1.49304	-0.880488	-0.451294
105.04	-2.91345	-1.49694	-0.881219	-0.467645
105.14	-2.91345	-1.48987	-0.869504	-0.471555
105.24	-2.90955	-1.50476	-0.876587	-0.48645
105.34	-2.92126	-1.51647	-0.888299	-0.486444
105.44	-2.92126	-1.50476	-0.888306	-0.478638
105.54	-2.93297	-1.51647	-0.896107	-0.498158
105.64	-2.92126	-1.51648	-0.888306	-0.498169
105.74	-2.92371	-1.52356	-0.890747	-0.49353
105.84	-2.91418	-1.5094	-0.877316	-0.491086
105.94	-2.92126	-1.51647	-0.884395	-0.48645
106.04	-2.92126	-1.51647	-0.885125	-0.498162
106.14	-2.92444	-1.51965	-0.883665	-0.493528
106.24	-2.90247	-1.51257	-0.864868	-0.47937
106.34	-2.89001	-1.50793	-0.864868	-0.48645
106.44	-2.89709	-1.52428	-0.864861	-0.481812
106.54	-2.89001	-1.51257	-0.864868	-0.474731
106.64	-2.89001	-1.51257	-0.857056	-0.466919
106.74	-2.88611	-1.51257	-0.860229	-0.463013
106.84	-2.87512	-1.50085	-0.853149	-0.463013
106.94	-2.87756	-1.51257	-0.864861	-0.466919
107.04	-2.87048	-1.50085	-0.864868	-0.466919
107.14	-2.87048	-1.49304	-0.864868	-0.4552
107.24	-2.87903	-1.50476	-0.876587	-0.466919
107.34	-2.87048	-1.51721	-0.872676	-0.459834
107.44	-2.87048	-1.50793	-0.869507	-0.466919
107.54	-2.86584	-1.50549	-0.864868	-0.466919
107.64	-2.85802	-1.51647	-0.871941	-0.47863
107.74	-2.85559	-1.52112	-0.861694	-0.471558
107.84	-2.84777	-1.51647	-0.86877	-0.478633
107.94	-2.85095	-1.51965	-0.876582	-0.473999
108.04	-2.84631	-1.51257	-0.871948	-0.466919
108.14	-2.83142	-1.51257	-0.853149	-0.4552
108.24	-2.83997	-1.51648	-0.864868	-0.459106
108.34	-2.83533	-1.50159	-0.861694	-0.452026
108.44	-2.83069	-1.49695	-0.849243	-0.459106
108.54	-2.82361	-1.49695	-0.849243	-0.459106
108.64	-2.83142	-1.49621	-0.845332	-0.459102
108.74	-2.81653	-1.48987	-0.840698	-0.447388
108.84	-2.81189	-1.48523	-0.833618	-0.447388
108.94	-2.81896	-1.49694	-0.837517	-0.459106
109.04	-2.81189	-1.49695	-0.837524	-0.454468
109.14	-2.80872	-1.48523	-0.837524	-0.459106
109.24	-2.80408	-1.48523	-0.825806	-0.447388
109.34	-2.80725	-1.48522	-0.83044	-0.455195
109.44	-2.81505	-1.50011	-0.82897	-0.458374
109.54	-2.8197	-1.50012	-0.833615	-0.46301
109.64	-2.81969	-1.50475	-0.845329	-0.466911
109.74	-2.80334	-1.49304	-0.833618	-0.4552
109.84	-2.8048	-1.49304	-0.840692	-0.455194
109.94	-2.81261	-1.50549	-0.846062	-0.459839
110.04	-2.81188	-1.51257	-0.845332	-0.466914
110.14	-2.81506	-1.5094	-0.845337	-0.466919
110.24	-2.80798	-1.50476	-0.845337	-0.459839
110.34	-2.797	-1.49695	-0.845337	-0.46228
110.44	-2.81188	-1.50866	-0.853874	-0.466919
110.54	-2.80261	-1.49548	-0.852415	-0.462278
110.64	-2.80017	-1.49304	-0.845334	-0.466916
110.74	-2.80481	-1.49768	-0.845337	-0.471558
110.84	-2.82433	-1.51256	-0.85314	-0.486441
110.94	-2.8197	-1.51257	-0.853149	-0.474731
111.04	-2.81189	-1.50476	-0.845337	-0.474731
111.14	-2.80725	-1.50476	-0.853149	-0.471558
111.24	-2.80017	-1.4884	-0.845337	-0.46228
111.34	-2.80871	-1.49304	-0.857049	-0.466912
111.44	-2.80408	-1.49304	-0.857056	-0.466919
111.54	-2.80871	-1.4945	-0.861691	-0.463742
111.64	-2.81115	-1.49694	-0.857051	-0.466182
111.74	-2.80408	-1.49695	-0.857056	-0.447388
111.84	-2.81188	-1.50476	-0.853877	-0.455195
111.94	-2.81042	-1.50329	-0.852415	-0.458374
112.04	-2.80798	-1.50085	-0.857053	-0.46301
112.14	-2.81969	-1.51257	-0.868767	-0.463005
112.24	-2.81653	-1.49768	-0.857056	-0.459839
112.34	-2.81189	-1.49304	-0.857056	-0.4552
112.44	-2.81653	-1.49768	-0.857053	-0.459839
112.54	-2.83141	-1.50793	-0.85314	-0.466909
112.64	-2.84167	-1.51574	-0.868032	-0.481802
112.74	-2.83923	-1.52039	-0.860229	-0.48645
112.84	-2.83923	-1.52039	-0.853149	-0.481812
112.94	-2.83923	-1.51721	-0.853149	-0.459839
113.04	-2.85241	-1.52892	-0.869497	-0.471548
113.14	-2.84313	-1.53137	-0.876582	-0.478633
113.24	-2.84314	-1.52429	-0.876587	-0.470825
113.34	-2.85339	-1.52429	-0.876585	-0.473997
113.44	-2.85095	-1.51648	-0.864865	-0.478638
113.54	-2.85559	-1.52112	-0.869504	-0.478635
113.64	-2.86584	-1.52673	-0.879754	-0.470086
113.74	-2.85559	-1.51257	-0.872681	-0.463013
113.84	-2.85095	-1.51257	-0.868042	-0.463013
113.94	-2.85095	-1.51721	-0.857785	-0.467651
114.04	-2.86266	-1.51964	-0.876575	-0.486439
114.14	-2.86267	-1.51257	-0.876587	-0.48645
114.24	-2.86584	-1.51257	-0.876587	-0.48645
114.34	-2.86974	-1.52819	-0.887567	-0.494256
114.44	-2.87121	-1.54455	-0.896845	-0.498901
114.54	-2.87512	-1.54382	-0.903926	-0.505977
114.64	-2.8783	-1.55164	-0.903931	-0.505981
114.74	-2.87048	-1.547	-0.903931	-0.505981
114.84	-2.8783	-1.53992	-0.903931	-0.505981
114.94	-2.8783	-1.5321	-0.903931	-0.505981
115.04	-2.87366	-1.5321	-0.903931	-0.505981
115.14	-2.86658	-1.5321	-0.900757	-0.505981
115.24	-2.86658	-1.5321	-0.896118	-0.505981
115.34	-2.86658	-1.5321	-0.899292	-0.501343
115.44	-2.8634	-1.5321	-0.903931	-0.494263
115.54	-2.85876	-1.5321	-0.903931	-0.494263
115.64	-2.85876	-1.5321	-0.911743	-0.494263
115.74	-2.8634	-1.53357	-0.913208	-0.498901
115.84	-2.87048	-1.53601	-0.915645	-0.505977
115.94	-2.8822	-1.53601	-0.915649	-0.505981
116.04	-2.8822	-1.53601	-0.915649	-0.505981
116.14	-2.87756	-1.53601	-0.915649	-0.505981
116.24	-2.86194	-1.53918	-0.918823	-0.509155
116.34	-2.86657	-1.55163	-0.923459	-0.513791
116.44	-2.86658	-1.55164	-0.923462	-0.513794
116.54	-2.86658	-1.55164	-0.923462	-0.513794
116.64	-2.86658	-1.55164	-0.923462	-0.513794
116.74	-2.86658	-1.55164	-0.918823	-0.513794
116.84	-2.87512	-1.547	-0.923462	-0.513794
116.94	-2.87048	-1.55164	-0.920288	-0.525513
117.04	-2.87048	-1.55164	-0.915649	-0.525513
117.14	-2.86731	-1.54846	-0.923464	-0.522341
117.24	-2.87756	-1.56335	-0.942993	-0.537231
117.34	-2.87439	-1.55555	-0.932012	-0.529424
117.44	-2.86267	-1.55554	-0.927368	-0.529419
117.54	-2.87439	-1.55554	-0.919556	-0.529419
117.64	-2.87439	-1.55554	-0.919556	-0.529419
117.74	-2.87122	-1.55237	-0.927368	-0.537231
117.84	-2.87756	-1.5509	-0.925901	-0.540403
117.94	-2.87049	-1.54383	-0.911748	-0.533325
118.04	-2.87048	-1.54382	-0.911743	-0.533325
118.14	-2.86267	-1.54846	-0.908571	-0.530153
118.24	-2.85803	-1.5509	-0.903198	-0.529419
118.34	-2.85559	-1.54846	-0.900759	-0.53406
118.44	-2.86267	-1.55554	-0.907832	-0.541138
118.54	-2.86268	-1.54383	-0.896125	-0.529426
118.64	-2.86267	-1.54382	-0.896118	-0.537231
118.74	-2.86584	-1.54382	-0.896118	-0.529419
118.84	-2.86194	-1.547	-0.89929	-0.532591
118.94	-2.8634	-1.55554	-0.900756	-0.54187
119.04	-2.85877	-1.53211	-0.884409	-0.520884
119.14	-2.86194	-1.53528	-0.887571	-0.516966
119.24	-2.8634	-1.53992	-0.900024	-0.533325
119.34	-2.8634	-1.54455	-0.90466	-0.537961
119.44	-2.87829	-1.55163	-0.908565	-0.545044
119.54	-2.87049	-1.55555	-0.911016	-0.537236
119.64	-2.86584	-1.55554	-0.915649	-0.532593
119.74	-2.87048	-1.55237	-0.915649	-0.537231
119.84	-2.8556	-1.54383	-0.903937	-0.522346
119.94	-2.85559	-1.54846	-0.905393	-0.522339
120.04	-2.85486	-1.55945	-0.900024	-0.516968
120.14	-2.85339	-1.57043	-0.911009	-0.51306
120.24	-2.85876	-1.58215	-0.911011	-0.5177
120.34	-2.86023	-1.57971	-0.920285	-0.522336
120.44	-2.86584	-1.58679	-0.930535	-0.529419
120.54	-2.86585	-1.58289	-0.923467	-0.525517
120.64	-2.8634	-1.58288	-0.928098	-0.52551
120.74	-2.8822	-1.5946	-0.930542	-0.525513
120.84	-2.87903	-1.58997	-0.923462	-0.525513
120.94	-2.88537	-1.58288	-0.938353	-0.528687
121.04	-2.89001	-1.59533	-0.944452	-0.534784
121.14	-2.90026	-1.6173	-0.950067	-0.547479
121.24	-2.89465	-1.61731	-0.954712	-0.545044
121.34	-2.90246	-1.61487	-0.954709	-0.557492
121.44	-2.90954	-1.62341	-0.959343	-0.569214
121.54	-2.91271	-1.6361	-0.97741	-0.574822
121.64	-2.93054	-1.64611	-0.983515	-0.585566
121.74	-2.92834	-1.65002	-0.985962	-0.588013
121.84	-2.91663	-1.65247	-0.976687	-0.578738
121.94	-2.92126	-1.65246	-0.97424	-0.57312
122.04	-2.90247	-1.63831	-0.975713	-0.561406
122.14	-2.91662	-1.64074	-0.973506	-0.571651
122.24	-2.91418	-1.63049	-0.966431	-0.564575
122.34	-2.91272	-1.62903	-0.974241	-0.576292
122.44	-2.92907	-1.64611	-0.974237	-0.580933
122.54	-2.91809	-1.65247	-0.978149	-0.575562
122.64	-2.92053	-1.64539	-0.978149	-0.568481
122.74	-2.92444	-1.64539	-0.984497	-0.579468
122.84	-2.93054	-1.65002	-0.983515	-0.585566
122.94	-2.94006	-1.6571	-0.985957	-0.588013
123.04	-2.93762	-1.66955	-0.985959	-0.599729
123.14	-2.9447	-1.67199	-0.994502	-0.595088
123.24	-2.93616	-1.65637	-0.981323	-0.579468
123.34	-2.94543	-1.65783	-0.997678	-0.58093
123.44	-2.94788	-1.66492	-0.997681	-0.576294
123.54	-2.9408	-1.66028	-0.993042	-0.583374
123.64	-2.93762	-1.65783	-0.990598	-0.58093
123.74	-2.93298	-1.66174	-1.00549	-0.588013
123.84	-2.9408	-1.66882	-1.00232	-0.595825
123.94	-2.93933	-1.67517	-1.00085	-0.595825
124.04	-2.93689	-1.66102	-0.993779	-0.584111
124.14	-2.94153	-1.66101	-1.00549	-0.588742
124.24	-2.95251	-1.66492	-1.00867	-0.586548
124.34	-2.95569	-1.66491	-1.01013	-0.595822
124.44	-2.94861	-1.66809	-1.00549	-0.595825
124.54	-2.96179	-1.66247	-1.01721	-0.608274
124.64	-2.95569	-1.6532	-1.0055	-0.600467
124.74	-2.95007	-1.66492	-1.01331	-0.600464
124.84	-2.95178	-1.6571	-1.00549	-0.606812
124.94	-2.94787	-1.66028	-1.01721	-0.602905
125.04	-2.93616	-1.65784	-1.0055	-0.600469
125.14	-2.93689	-1.64856	-1.00085	-0.595825
125.24	-2.93372	-1.6532	-0.993774	-0.602905
125.34	-2.93762	-1.64685	-0.987429	-0.592653
125.44	-2.95568	-1.65246	-1.00085	-0.602905
125.54	-2.95569	-1.64856	-0.989141	-0.603642
125.64	-2.95007	-1.65783	-0.99841	-0.603635
125.74	-2.95251	-1.66492	-1.00232	-0.615356
125.84	-2.95179	-1.65247	-0.989873	-0.604375
125.94	-2.9408	-1.6305	-0.989876	-0.588013
126.04	-2.94079	-1.62903	-0.976683	-0.602903
126.14	-2.94787	-1.63366	-0.985959	-0.610715
126.24	-2.92908	-1.63367	-0.977417	-0.591919
126.34	-2.93689	-1.62195	-0.971799	-0.608274
126.44	-2.93762	-1.62585	-0.966431	-0.60437
126.54	-2.93616	-1.62903	-0.981321	-0.598265
126.64	-2.93689	-1.62659	-0.977422	-0.591924
126.74	-2.92908	-1.61877	-0.967163	-0.588745
126.84	-2.93762	-1.62121	-0.971065	-0.604365
126.94	-2.92127	-1.60242	-0.95472	-0.595825
127.04	-2.91809	-1.59607	-0.95862	-0.588015
127.14	-2.93298	-1.60559	-0.958613	-0.599727
127.24	-2.94324	-1.60168	-0.961792	-0.602905
127.34	-2.9408	-1.60242	-0.954717	-0.60291
127.44	-2.94543	-1.60242	-0.962524	-0.595825
127.54	-2.93372	-1.60242	-0.952275	-0.58875
127.64	-2.94787	-1.60241	-0.950068	-0.600459
127.74	-2.93616	-1.5946	-0.950073	-0.591187
127.84	-2.93689	-1.58289	-0.942998	-0.59583
127.94	-2.93372	-1.58606	-0.947632	-0.595825
128.04	-2.93299	-1.58435	-0.935183	-0.600466
128.14	-2.93298	-1.58679	-0.935176	-0.602901
128.24	-2.92908	-1.57507	-0.935181	-0.595825
128.34	-2.92761	-1.57825	-0.933714	-0.595823
128.44	-2.92591	-1.57825	-0.923464	-0.588013
128.54	-2.92591	-1.56409	-0.928105	-0.584111
128.64	-2.93615	-1.57116	-0.932002	-0.59582
128.74	-2.92444	-1.57507	-0.925903	-0.598999
128.84	-2.922	-1.568	-0.921022	-0.593386
128.94	-2.93762	-1.57507	-0.930537	-0.607544
129.04	-2.93372	-1.56336	-0.924932	-0.600469
129.14	-2.94006	-1.56726	-0.919556	-0.595093
129.24	-2.92444	-1.55872	-0.911011	-0.591187
129.34	-2.92908	-1.56336	-0.915651	-0.595827
129.44	-2.93054	-1.56799	-0.915647	-0.59729
129.54	-2.92835	-1.56018	-0.915652	-0.599734
129.64	-2.92126	-1.55554	-0.915649	-0.595093
129.74	-2.92444	-1.57043	-0.926636	-0.598999
129.84	-2.9259	-1.5719	-0.924926	-0.600463
129.94	-2.92908	-1.56726	-0.927371	-0.591187
130.04	-2.93762	-1.56262	-0.922729	-0.592651
130.14	-2.92835	-1.55872	-0.911014	-0.591189
130.24	-2.91663	-1.55164	-0.915649	-0.595825
130.34	-2.9259	-1.56799	-0.928098	-0.600461
130.44	-2.93616	-1.57043	-0.93054	-0.602905
130.54	-2.92201	-1.55628	-0.91639	-0.591928
130.64	-2.92907	-1.56335	-0.932002	-0.58874
130.74	-2.92126	-1.56335	-0.919556	-0.588013
130.84	-2.92834	-1.55872	-0.919556	-0.588013
130.94	-2.92273	-1.55627	-0.932004	-0.60437
131.04	-2.92127	-1.55628	-0.927371	-0.607547
131.14	-2.92126	-1.55872	-0.927368	-0.602905
131.24	-2.92126	-1.56335	-0.939087	-0.607544
131.34	-2.92518	-1.55555	-0.931279	-0.607549
131.44	-2.92517	-1.55554	-0.931274	-0.607544
131.54	-2.91663	-1.55872	-0.925908	-0.599004
131.64	-2.91809	-1.56799	-0.920287	-0.609008
131.74	-2.91663	-1.56335	-0.915649	-0.599731
131.84	-2.92126	-1.56335	-0.927368	-0.599731
131.94	-2.91346	-1.55555	-0.91956	-0.58728
132.04	-2.91662	-1.57043	-0.922728	-0.591185
132.14	-2.90955	-1.56336	-0.915654	-0.584111
132.24	-2.91736	-1.56335	-0.915649	-0.595825
132.34	-2.90565	-1.55164	-0.903937	-0.584113
132.44	-2.90638	-1.55164	-0.903935	-0.588013
132.54	-2.90491	-1.55164	-0.903931	-0.588013
132.64	-2.90955	-1.53992	-0.903938	-0.576302
132.74	-2.91736	-1.53992	-0.903931	-0.580933
132.84	-2.90637	-1.55164	-0.903931	-0.571655
132.94	-2.90174	-1.54065	-0.907842	-0.568481
133.04	-2.90173	-1.54846	-0.912473	-0.573117
133.14	-2.91809	-1.55871	-0.927363	-0.588008
133.24	-2.92053	-1.5719	-0.927368	-0.599731
133.34	-2.91272	-1.55872	-0.930547	-0.586553
133.44	-2.92907	-1.56335	-0.935178	-0.584106
133.54	-2.92908	-1.57117	-0.935181	-0.591919
133.64	-2.92908	-1.57117	-0.942993	-0.603638
133.74	-2.92908	-1.57507	-0.946899	-0.595825
133.84	-2.93762	-1.57507	-0.946899	-0.592651
133.94	-2.92127	-1.56336	-0.935188	-0.584106
134.04	-2.93298	-1.57507	-0.935181	-0.595825
134.14	-2.93298	-1.58289	-0.942993	-0.595825
134.24	-2.9408	-1.57825	-0.950073	-0.602905
134.34	-2.9408	-1.58289	-0.942993	-0.603638
134.44	-2.95251	-1.58289	-0.942993	-0.603638
134.54	-2.95252	-1.58289	-0.939824	-0.59583
134.64	-2.94788	-1.58289	-0.935181	-0.595825
134.74	-2.9408	-1.58289	-0.946899	-0.607544
134.84	-2.92908	-1.57972	-0.935187	-0.603644
134.94	-2.9408	-1.57507	-0.935181	-0.612183
135.04	-2.93616	-1.58289	-0.946899	-0.607544
135.14	-2.92908	-1.58289	-0.946899	-0.607544
135.24	-2.93372	-1.5946	-0.954712	-0.615356
135.34	-2.93689	-1.58289	-0.942996	-0.603641
135.44	-2.9408	-1.58289	-0.935185	-0.595825
135.54	-2.93762	-1.58289	-0.946899	-0.607544
135.64	-2.94397	-1.59778	-0.946898	-0.607542
135.74	-2.93689	-1.58752	-0.935181	-0.615356
135.84	-2.9408	-1.5868	-0.935185	-0.607549
135.94	-2.93616	-1.58679	-0.946899	-0.607544
136.04	-2.94543	-1.59924	-0.946897	-0.61218
136.14	-2.9408	-1.58997	-0.935184	-0.602908
136.24	-2.94543	-1.58289	-0.935181	-0.607544
136.34	-2.9408	-1.59143	-0.942993	-0.607544
136.44	-2.93616	-1.58216	-0.935184	-0.602905
136.54	-2.93615	-1.5946	-0.946897	-0.610715
136.64	-2.93372	-1.58289	-0.935185	-0.605107
136.74	-2.94543	-1.60388	-0.951538	-0.612183
136.84	-2.95251	-1.6134	-0.950806	-0.619263
136.94	-2.95251	-1.60486	-0.949339	-0.617798
137.04	-2.94788	-1.5907	-0.942998	-0.615361
137.14	-2.93372	-1.59217	-0.932744	-0.61292
137.24	-2.93762	-1.58679	-0.927368	-0.607544
137.34	-2.93152	-1.59704	-0.942259	-0.622435
137.44	-2.94543	-1.60705	-0.946894	-0.627075
137.54	-2.93616	-1.60242	-0.942996	-0.627078
137.64	-2.93689	-1.60242	-0.939819	-0.631714
137.74	-2.92908	-1.60632	-0.942261	-0.617798
137.84	-2.94079	-1.60949	-0.946897	-0.615354
137.94	-2.92908	-1.59534	-0.935185	-0.616821
138.04	-2.92907	-1.59924	-0.942988	-0.622432
138.14	-2.9181	-1.59852	-0.932012	-0.607549
138.24	-2.91199	-1.58533	-0.918823	-0.610718
138.34	-2.91101	-1.59533	-0.935175	-0.615351
138.44	-2.90955	-1.60242	-0.931277	-0.600464
138.54	-2.8971	-1.58997	-0.920293	-0.59583
138.64	-2.87513	-1.57581	-0.915657	-0.584114
138.74	-2.88684	-1.57581	-0.920288	-0.595825
138.84	-2.88147	-1.58215	-0.914917	-0.588013
138.94	-2.88074	-1.57825	-0.911009	-0.588013
139.04	-2.8783	-1.58753	-0.915654	-0.576299
139.14	-2.87512	-1.58289	-0.911011	-0.579468
139.24	-2.86267	-1.58215	-0.896118	-0.576294
139.34	-2.85877	-1.57581	-0.893682	-0.569219
139.44	-2.85095	-1.57507	-0.888306	-0.577026
139.54	-2.8595	-1.58362	-0.895386	-0.575562
139.64	-2.83851	-1.56263	-0.873421	-0.55677
[truncated: 5,508 more rows]

## Sheet: fig2f
	NSs concentration
Time (s)	125 nM	62.5 nM	31.25 nM	15.625 nM
-60.0599*	0.242527*	0.174513*	0.0927448*	0.124567*
-59.96*	0.230808*	0.174513*	0.0927448*	0.124567*
-59.8599*	0.223003*	0.174513*	0.0888457*	0.132387*
-59.7599*	0.246433*	0.178412*	0.100557*	0.136286*
-59.66*	0.254246*	0.205763*	0.10837*	0.144098*
-59.5599*	0.242527*	0.205763*	0.10837*	0.144098*
-59.46*	0.234715*	0.205763*	0.10837*	0.155817*
-59.3599*	0.246433*	0.217482*	0.120089*	0.167536*
-59.2599*	0.246433*	0.225294*	0.120089*	0.167536*
-59.16*	0.246433*	0.237013*	0.120089*	0.179255*
-59.0599*	0.238614*	0.2292*	0.123988*	0.159716*
-58.96*	0.246433*	0.217489*	0.123995*	0.167536*
-58.8599*	0.246426*	0.205763*	0.112269*	0.159716*
-58.7599*	0.242527*	0.197958*	0.120089*	0.155817*
-58.66*	0.254246*	0.19795*	0.131807*	0.167536*
-58.5599*	0.262046*	0.194044*	0.120077*	0.163618*
-58.46*	0.254246*	0.186244*	0.10837*	0.144098*
-58.3599*	0.254235*	0.205763*	0.112265*	0.155806*
-58.2599*	0.247995*	0.191711*	0.104464*	0.161285*
-58.16*	0.265965*	0.19795*	0.141182*	0.167536*
-58.0599*	0.242522*	0.186232*	0.120084*	0.153468*
-57.96*	0.254246*	0.187799*	0.120089*	0.144098*
-57.8599*	0.262053*	0.213575*	0.143521*	0.155812*
-57.7599*	0.26284*	0.217486*	0.135714*	0.167536*
-57.66*	0.265965*	0.225294*	0.138838*	0.162848*
-57.5599*	0.254246*	0.217482*	0.136496*	0.155817*
-57.46*	0.265965*	0.225294*	0.143526*	0.16363*
-57.3599*	0.254234*	0.225294*	0.131013*	0.152681*
-57.2599*	0.265965*	0.205775*	0.112276*	0.148005*
-57.16*	0.269089*	0.202639*	0.120089*	0.144098*
-57.0599*	0.258934*	0.205763*	0.116964*	0.152692*
-56.96*	0.277683*	0.20967*	0.123995*	0.171442*
-56.8599*	0.26908*	0.201075*	0.107579*	0.146431*
-56.7599*	0.273777*	0.194835*	0.116964*	0.144098*
-56.66*	0.285496*	0.209669*	0.135714*	0.16363*
-56.5599*	0.290182*	0.190138*	0.123992*	0.167533*
-56.46*	0.31284*	0.205765*	0.131807*	0.168318*
-56.3599*	0.31205*	0.217482*	0.143519*	0.18706*
-56.2599*	0.31284*	0.220613*	0.151339*	0.183161*
-56.16*	0.329247*	0.226858*	0.159933*	0.211287*
-56.0599*	0.333148*	0.244043*	0.15524*	0.218312*
-55.96*	0.327682*	0.244831*	0.158369*	0.221441*
-55.8599*	0.324554*	0.237013*	0.155241*	0.237844*
-55.7599*	0.329247*	0.241705*	0.167746*	0.233942*
-55.66*	0.336277*	0.248732*	0.170088*	0.233942*
-55.5599*	0.339399*	0.243261*	0.173992*	0.237064*
-55.46*	0.347214*	0.240139*	0.175558*	0.233942*
-55.3599*	0.333932*	0.22217*	0.15993*	0.208159*
-55.2599*	0.358932*	0.229985*	0.171652*	0.210505*
-55.16*	0.363621*	0.237013*	0.174776*	0.206598*
-55.0599*	0.348778*	0.220606*	0.170088*	0.198786*
-54.96*	0.368309*	0.218264*	0.179464*	0.218317*
-54.8599*	0.374557*	0.224512*	0.178682*	0.218317*
-54.7599*	0.367527*	0.225294*	0.178682*	0.218317*
-54.66*	0.355808*	0.225294*	0.1779*	0.221441*
-54.5599*	0.363617*	0.2167*	0.17399*	0.217531*
-54.46*	0.367527*	0.229986*	0.17634*	0.208162*
-54.3599*	0.383155*	0.233107*	0.177903*	0.229257*
-54.2599*	0.404247*	0.246387*	0.187277*	0.250349*
-54.16*	0.421432*	0.251856*	0.184931*	0.25738*
-54.0599*	0.42612*	0.25342*	0.203683*	0.262067*
-53.96*	0.429245*	0.226857*	0.212275*	0.272223*
-53.8599*	0.430809*	0.19092*	0.206808*	0.276911*
-53.7599*	0.428465*	0.19795*	0.225557*	0.291754*
-53.66*	0.394871*	0.186232*	0.213839*	0.284723*
-53.5599*	0.367557*	0.178419*	0.201367*	0.273816*
-53.46*	0.38862*	0.24167*	0.247433*	0.332378*
-53.3599*	0.430033*	0.297171*	0.320096*	0.407387*
-53.2599*	0.297995*	0.297943*	0.318525*	0.347223*
-53.16*	0.109715*	0.300295*	0.163839*	0.214411*
-53.0599*	0.078464*	0.302639*	-0.0197549*	0.199567*
-52.96*	0.118309*	0.300295*	-0.0213184*	0.186285*
-52.8599*	0.208153*	0.302637*	0.0193081*	0.148005*
-52.7599*	0.218307*	0.303419*	0.105246*	0.144098*
-52.66*	0.303465*	0.292482*	0.120089*	0.160505*
-52.5599*	0.40189*	0.270605*	0.0950756*	0.15893*
-52.46*	0.407372*	0.252649*	0.149776*	0.175348*
-52.3599*	0.401867*	0.241701*	0.248179*	0.171408*
-52.2599*	0.34409*	0.176889*	0.197432*	0.144098*
-52.16*	0.277683*	0.132326*	0.112276*	0.0698795*
-52.0599*	0.272985*	0.175295*	0.101329*	0.0901828*
-51.96*	0.253464*	0.149521*	0.0919628*	0.123785*
-51.8599*	0.238631*	0.136232*	0.0888486*	0.115983*
-51.7599*	0.274559*	0.162784*	0.105246*	0.137068*
-51.66*	0.280807*	0.181543*	0.0950871*	0.16363*
-51.5599*	0.27847*	0.164358*	0.0825944*	0.163634*
-51.46*	0.301121*	0.178415*	0.0802441*	0.168318*
-51.3599*	0.31442*	0.178419*	0.0865126*	0.191772*
-51.2599*	0.327682*	0.201058*	0.119307*	0.213629*
-51.16*	0.423775*	0.18545*	0.167744*	0.20191*
-51.0599*	0.437356*	0.25498*	0.0649177*	0.102208*
-50.96*	0.276119*	0.618743*	-0.339289*	-0.23481*
-50.8599*	0.287594*	0.462793*	-0.0489065*	0.0930727*
-50.7599*	0.0979958*	-0.0432108*	0.431026*	0.686287*
-50.66*	0.193308*	0.187794*	0.0919628*	0.223785*
-50.5599*	0.284855*	0.110451*	0.125698*	0.287989*
-50.46*	0.25659*	0.206404*	0.202902*	0.282381*
-50.3599*	0.301108*	0.2292*	0.190388*	0.304242*
-50.2599*	0.339403*	0.294839*	0.196651*	0.298786*
-50.16*	0.315966*	0.303419*	0.155245*	0.244881*
-50.0599*	0.297162*	0.265139*	0.145035*	0.21592*
-49.96*	0.277683*	0.251909*	0.131025*	0.20191*
-49.8599*	0.262801*	0.252638*	0.134894*	0.206561*
-49.7599*	0.261276*	0.245645*	0.133369*	0.195662*
-49.66*	0.28159*	0.232325*	0.14665*	0.20191*
-49.5599*	0.280794*	0.224512*	0.138824*	0.194084*
-49.46*	0.28706*	0.217495*	0.125559*	0.188631*
-49.3599*	0.289397*	0.234669*	0.131021*	0.201905*
-49.2599*	0.28159*	0.251861*	0.140402*	0.203474*
-49.16*	0.253464*	0.264357*	0.114618*	0.185503*
-49.0599*	0.238603*	0.261232*	0.10601*	0.169082*
-48.96*	0.21909*	0.248749*	0.0841503*	0.150347*
-48.8599*	0.207361*	0.232325*	0.0700793*	0.116745*
-48.7599*	0.186275*	0.225304*	0.0802441*	0.105036*
-48.66*	0.180809*	0.233889*	0.0896206*	0.105036*
-48.5599*	0.156577*	0.200293*	0.0833578*	0.0854921*
-48.46*	0.15659*	0.183118*	0.0857143*	0.093317*
-48.3599*	0.144871*	0.158888*	0.0654011*	0.093317*
-48.2599*	0.164402*	0.150293*	0.0779018*	0.112848*
-48.16*	0.169088*	0.154982*	0.0950871*	0.129253*
-48.0599*	0.167524*	0.147951*	0.0810242*	0.127689*
-47.96*	0.173779*	0.147171*	0.0825901*	0.121443*
-47.8599*	0.155808*	0.134668*	0.0638375*	0.108943*
-47.7599*	0.159714*	0.13545*	0.0661831*	0.10816*
-47.66*	0.149559*	0.132326*	0.0568066*	0.109724*
-47.5599*	0.156579*	0.139357*	0.0583606*	0.128463*
-47.46*	0.140182*	0.126084*	0.0403996*	0.10816*
-47.3599*	0.136274*	0.12842*	0.0427437*	0.112846*
-47.2599*	0.142529*	0.135452*	0.0583706*	0.109724*
-47.16*	0.161278*	0.164358*	0.0700893*	0.121443*
-47.0599*	0.168303*	0.178419*	0.0771146*	0.128468*
-46.96*	0.159714*	0.157329*	0.0638371*	0.131598*
-46.8599*	0.167524*	0.151857*	0.0732117*	0.139408*
-46.7599*	0.165966*	0.151859*	0.0747776*	0.126131*
-46.66*	0.16362*	0.162012*	0.0724316*	0.128473*
-46.5599*	0.156582*	0.1667*	0.0653939*	0.13159*
-46.46*	0.141747*	0.154989*	0.0654011*	0.124567*
-46.3599*	0.144084*	0.162012*	0.0607085*	0.119874*
-46.2599*	0.137058*	0.154986*	0.0536823*	0.112848*
-46.16*	0.126122*	0.144045*	0.0396214*	0.101912*
-46.0599*	0.105022*	0.134668*	0.0333648*	0.101125*
-45.96*	0.109715*	0.124518*	0.0263386*	0.0894108*
-45.8599*	0.10112*	0.115919*	0.0146198*	0.077692*
-45.7599*	0.105808*	0.115919*	0.00993*	0.0808163*
-45.66*	0.105808*	0.127638*	0.0029*	0.0901928*
-45.5599*	0.0940967*	0.115919*	-0.00412*	0.0855117*
-45.46*	0.110497*	0.135443*	0.0146198*	0.0972233*
-45.3599*	0.117524*	0.13545*	0.0177412*	0.0972204*
-45.2599*	0.123775*	0.130765*	0.0294628*	0.092535*
-45.16*	0.122997*	0.132326*	0.0161839*	0.0870686*
-45.0599*	0.137048*	0.142481*	0.0185161*	0.10112*
-44.96*	0.120651*	0.130772*	0.00212*	0.076128*
-44.8599*	0.113621*	0.13545*	-0.00491*	0.0737858*
-44.7599*	0.113621*	0.143263*	-0.00491*	0.078474*
-44.66*	0.12534*	0.147951*	-0.00491*	0.0855045*
-44.5599*	0.118309*	0.162794*	-0.0135059*	0.0737858*
-44.46*	0.128464*	0.162794*	-0.00882*	0.07691*
-44.3599*	0.13315*	0.162794*	-0.00101*	0.0901909*
-44.2599*	0.13784*	0.171391*	0.00759*	0.0855045*
-44.16*	0.140182*	0.157324*	-0.00179*	0.0690975*
-44.0599*	0.12534*	0.132326*	-0.00882*	0.0542545*
-43.96*	0.133152*	0.127638*	-0.00882*	0.0542545*
-43.8599*	0.121431*	0.115919*	-0.00882*	0.0472221*
-43.7599*	0.130028*	0.123734*	-0.0119419*	0.0511303*
-43.66*	0.137058*	0.13545*	-0.000223*	0.0581608*
-43.5599*	0.140181*	0.154982*	0.00993*	0.0761266*
-43.46*	0.13784*	0.159671*	0.0107136*	0.078474*
-43.3599*	0.144871*	0.169825*	0.0224323*	0.0823803*
-43.2599*	0.144871*	0.171389*	0.0310268*	0.0808163*
-43.16*	0.137058*	0.147169*	0.0216503*	0.077692*
-43.0599*	0.144871*	0.142481*	0.0114956*	0.0745678*
-42.96*	0.141747*	0.144045*	0.0185261*	0.07691*
-42.8599*	0.13237*	0.12295*	0.00993*	0.061285*
-42.7599*	0.13237*	0.123732*	-0.00179*	0.0659733*
-42.66*	0.12534*	0.127638*	-0.0135059*	0.0495663*
-42.5599*	0.105805*	0.112795*	-0.015069*	0.0511274*
-42.46*	0.0940895*	0.108109*	-0.0213184*	0.0347233*
-42.3599*	0.102684*	0.119825*	-0.00882*	0.0394115*
-42.2599*	0.105808*	0.115137*	-0.00882*	0.046442*
-42.16*	0.117527*	0.108107*	-0.00491*	0.062849*
-42.0599*	0.117529*	0.112795*	-0.000221*	0.0730057*
-41.96*	0.13237*	0.126072*	0.0224323*	0.0808163*
-41.8599*	0.113619*	0.123732*	0.0177422*	0.0737839*
-41.7599*	0.110497*	0.125298*	0.0193081*	0.0706615*
-41.66*	0.117527*	0.127638*	0.0146198*	0.0706615*
-41.5599*	0.135497*	0.142481*	0.0341539*	0.0925379*
-41.46*	0.144871*	0.147166*	0.0341511*	0.100348*
-41.3599*	0.144869*	0.147169*	0.0458679*	0.105034*
-41.2599*	0.141747*	0.135452*	0.0341511*	0.094099*
-41.16*	0.12534*	0.132326*	0.0341511*	0.094099*
-41.0599*	0.133155*	0.142481*	0.0419664*	0.0956621*
-40.96*	0.140182*	0.135448*	0.0536823*	0.0972233*
-40.8599*	0.130028*	0.13545*	0.0489941*	0.101912*
-40.7599*	0.12534*	0.13545*	0.0419636*	0.108942*
-40.66*	0.122215*	0.132326*	0.0357151*	0.105818*
-40.5599*	0.117524*	0.130762*	0.0380545*	0.104251*
-40.46*	0.115963*	0.130765*	0.0247746*	0.108942*
-40.3599*	0.108928*	0.111231*	0.0177398*	0.104249*
-40.2599*	0.110497*	0.116705*	0.0154018*	0.0972233*
-40.16*	0.0823708*	0.108889*	0.00759*	0.0823803*
-40.0599*	0.0940895*	0.127638*	0.0146198*	0.0972233*
-39.96*	0.0909653*	0.132326*	0.0177441*	0.100348*
-39.8599*	0.0862741*	0.142481*	0.0224295*	0.109721*
-39.7599*	0.084713*	0.147172*	0.0224323*	0.112066*
-39.66*	0.0839348*	0.147169*	0.0193081*	0.1066*
-39.5599*	0.0932961*	0.142481*	0.0146084*	0.0995541*
-39.46*	0.0659637*	0.123743*	0.00603*	0.078474*
-39.3599*	0.0745511*	0.120607*	0.00289*	0.0776849*
-39.2599*	0.0628395*	0.104208*	-0.0166302*	0.077692*
-39.16*	0.055027*	0.0963879*	-0.0166302*	0.077692*
-39.0599*	0.0503325*	0.0870113*	-0.0166364*	0.0683093*
-38.96*	0.0479965*	0.0776448*	-0.0197544*	0.062849*
-38.8599*	0.0433068*	0.0799809*	-0.0213199*	0.0495648*
-38.7599*	0.0526848*	0.0823283*	-0.0119419*	0.0511303*
-38.66*	0.0651817*	0.0916996*	-0.00179*	0.0495663*
-38.5599*	0.0675178*	0.0963879*	-0.00336*	0.0558085*
-38.46*	0.0745583*	0.0893674*	-0.0096*	0.0495663*
-38.3599*	0.0823679*	0.0995121*	-0.0119448*	0.0519075*
-38.2599*	0.0972137*	0.115922*	-0.00648*	0.0565968*
-38.16*	0.118309*	0.132326*	0.0029*	0.0706615*
-38.0599*	0.110487*	0.127638*	-0.0119519*	0.046432*
-37.96*	0.108932*	0.126084*	-0.0213184*	0.044878*
-37.8599*	0.116743*	0.116701*	-0.0252266*	0.0472221*
-37.7599*	0.118309*	0.123734*	-0.0189724*	0.0511303*
-37.66*	0.10659*	0.123732*	-0.0135059*	0.0495663*
-37.5599*	0.108923*	0.119043*	-0.013515*	0.0495572*
-37.46*	0.0972137*	0.108898*	-0.0283489*	0.0394115*
-37.3599*	0.1019*	0.115919*	-0.0166321*	0.0464401*
-37.2599*	0.0956535*	0.108109*	-0.0197544*	0.0433178*
-37.16*	0.0979958*	0.0963879*	-0.0244427*	0.0386295*
-37.0599*	0.101125*	0.0963879*	-0.0244379*	0.0417585*
-36.96*	0.118309*	0.104196*	-0.0119419*	0.0542545*
-36.8599*	0.117527*	0.0963879*	-0.00179*	0.0511303*
-36.7599*	0.120651*	0.0963879*	0.0029*	0.0581608*
-36.66*	0.130028*	0.0893574*	0.00759*	0.061285*
-36.5599*	0.130032*	0.0924816*	0.0107179*	0.0589471*
-36.46*	0.140182*	0.104196*	0.0224323*	0.0659733*
-36.3599*	0.149556*	0.1042*	0.0224295*	0.0706587*
-36.2599*	0.151901*	0.0917025*	0.0177441*	0.0730038*
-36.16*	0.137058*	0.0768566*	0.00759*	0.0581608*
-36.0599*	0.140182*	0.0846691*	0.0263386*	0.0581608*
-35.96*	0.144871*	0.0846691*	0.0263386*	0.0659733*
-35.8599*	0.144871*	0.0893574*	0.0263386*	0.0659733*
-35.7599*	0.141747*	0.108107*	0.0341511*	0.0659733*
-35.66*	0.128464*	0.0963879*	0.0224323*	0.0573788*
-35.5599*	0.133152*	0.0885754*	0.0146198*	0.0542545*
-35.46*	0.13784*	0.0885754*	0.0146198*	0.0589428*
-35.3599*	0.13315*	0.0916996*	0.0029*	0.0659714*
-35.2599*	0.130028*	0.0815468*	0.0146198*	0.062849*
-35.16*	0.12534*	0.0885754*	0.0146198*	0.0581608*
-35.0599*	0.144869*	0.0916996*	0.0177422*	0.0612831*
-34.96*	0.148777*	0.0885773*	0.0146198*	0.061285*
-34.8599*	0.145645*	0.0854511*	0.0193*	0.0745597*
-34.7599*	0.127682*	0.0721765*	0.00603*	0.061285*
-34.66*	0.12534*	0.0846691*	0.0224323*	0.0737858*
-34.5599*	0.130025*	0.0815449*	0.0193052*	0.0706587*
-34.46*	0.12534*	0.0768595*	0.0146198*	0.0659733*
-34.3599*	0.113621*	0.0651379*	0.0029*	0.0706615*
-34.2599*	0.118309*	0.0651379*	-0.000223*	0.0730038*
-34.16*	0.117527*	0.0573254*	-0.0127239*	0.062849*
-34.0599*	0.117524*	0.0573254*	-0.00101*	0.0581579*
-33.96*	0.124557*	0.0643587*	-0.00569*	0.0651913*
-33.8599*	0.120651*	0.0573254*	-0.0127239*	0.0581608*
-33.7599*	0.122215*	0.0573254*	-0.00491*	0.0581608*
-33.66*	0.117527*	0.0573254*	-0.00491*	0.061285*
-33.5599*	0.108932*	0.0456066*	-0.0166302*	0.0425358*
-33.46*	0.122215*	0.0456066*	-0.0166302*	0.0425358*
-33.3599*	0.109715*	0.0377941*	-0.0244427*	0.0347233*
-33.2599*	0.109715*	0.0456066*	-0.0244427*	0.031599*
-33.16*	0.114403*	0.0502949*	-0.0197544*	0.0347233*
-33.0599*	0.117527*	0.0573254*	-0.0244427*	0.0347233*
-32.96*	0.117527*	0.0573254*	-0.0244427*	0.031599*
-32.8599*	0.115969*	0.0526371*	-0.0291252*	0.033947*
-32.7599*	0.130028*	0.0620079*	-0.0166302*	0.031599*
-32.66*	0.12534*	0.0573254*	-0.0166302*	0.0386295*
-32.5599*	0.140185*	0.0604496*	-0.0135031*	0.0417566*
-32.46*	0.141747*	0.0729475*	-0.00882*	0.046442*
-32.3599*	0.129246*	0.0573254*	-0.0166302*	0.0386295*
-32.2599*	0.13237*	0.0651379*	-0.00491*	0.046442*
-32.16*	0.113621*	0.0581074*	-0.0166302*	0.0347233*
-32.0599*	0.113621*	0.0768566*	-0.00882*	0.0347233*
-31.96*	0.113621*	0.0768566*	-0.0119419*	0.046442*
-31.8599*	0.120646*	0.0721684*	-0.0135107*	0.0464373*
-31.7599*	0.105808*	0.0573301*	-0.0166302*	0.0339413*
-31.66*	0.105808*	0.0620136*	-0.0197544*	0.031599*
-31.5599*	0.110497*	0.0690441*	-0.0213184*	0.0386295*
-31.46*	0.117527*	0.0690441*	-0.0166302*	0.0417538*
-31.3599*	0.117527*	0.0690441*	-0.0197544*	0.0347233*
-31.2599*	0.117527*	0.0690441*	-0.0244427*	0.0347233*
-31.16*	0.117527*	0.0690441*	-0.0244427*	0.0347233*
-31.0599*	0.117527*	0.0690441*	-0.0244427*	0.046442*
-30.96*	0.129246*	0.0690441*	-0.0244427*	0.046442*
-30.8599*	0.124553*	0.0690441*	-0.024447*	0.0464377*
-30.7599*	0.110497*	0.0620179*	-0.0314732*	0.0394115*
-30.66*	0.122215*	0.0807629*	-0.0244427*	0.0581608*
-30.5599*	0.117529*	0.0885754*	-0.0174103*	0.0581627*
-30.46*	0.120651*	0.0916977*	-0.0213184*	0.061285*
-30.3599*	0.132363*	0.0963879*	-0.0166373*	0.0737786*
-30.2599*	0.113621*	0.096395*	-0.0283489*	0.0511303*
-30.16*	0.121433*	0.0963879*	-0.0283489*	0.0542545*
-30.0599*	0.113621*	0.0885754*	-0.0283489*	0.046442*
-29.96*	0.113621*	0.0885754*	-0.0314732*	0.046442*
-29.8599*	0.110497*	0.0885754*	-0.0361614*	0.0417538*
-29.7599*	0.117527*	0.0885754*	-0.0291309*	0.0347233*
-29.66*	0.105808*	0.0768566*	-0.0478802*	0.0347233*
-29.5599*	0.117524*	0.0932636*	-0.031476*	0.0511274*
-29.46*	0.113621*	0.0885782*	-0.0361614*	0.046442*
-29.3599*	0.113621*	0.0916996*	-0.0361614*	0.0542545*
-29.2599*	0.113621*	0.0846691*	-0.0361614*	0.0542545*
-29.16*	0.113621*	0.0924816*	-0.0252247*	0.0542545*
-29.0599*	0.113621*	0.1042*	-0.0205364*	0.0542545*
-28.96*	0.113621*	0.1042*	-0.0205364*	0.0542545*
-28.8599*	0.12222*	0.101076*	-0.0119376*	0.0628533*
-28.7599*	0.129246*	0.108102*	-0.00804*	0.0651913*
-28.66*	0.129246*	0.108107*	-0.0127239*	0.0581608*
-28.5599*	0.120651*	0.0916996*	-0.0244427*	0.046442*
-28.46*	0.113621*	0.101076*	-0.0291309*	0.046442*
-28.3599*	0.113623*	0.103418*	-0.0361595*	0.0433197*
-28.2599*	0.112057*	0.0995102*	-0.0283489*	0.0417538*
-28.16*	0.101902*	0.0963879*	-0.0244427*	0.0339413*
-28.0599*	0.115186*	0.101076*	-0.0244412*	0.039413*
-27.96*	0.10112*	0.103417*	-0.0127239*	0.0417538*
-27.8599*	0.0870633*	0.0893574*	-0.0197501*	0.0276971*
-27.7599*	0.0940895*	0.0963836*	-0.00491*	0.0347233*
-27.66*	0.105808*	0.1042*	-0.00491*	0.0417538*
-27.5599*	0.105808*	0.1042*	-0.00491*	0.0347233*
-27.46*	0.105808*	0.1042*	-0.00491*	0.0347233*
-27.3599*	0.101127*	0.115919*	-0.00959*	0.0347304*
-27.2599*	0.105808*	0.127631*	0.00681*	0.0542545*
-27.16*	0.102684*	0.127638*	0.00681*	0.0542545*
-27.0599*	0.102688*	0.129202*	0.0193124*	0.0589471*
-26.96*	0.109715*	0.13154*	0.0185261*	0.0659733*
-26.8599*	0.109715*	0.119825*	0.0146198*	0.0659733*
-26.7599*	0.109715*	0.119825*	0.0146198*	0.0659733*
-26.66*	0.109715*	0.119825*	0.0146198*	0.0659733*
-26.5599*	0.105026*	0.115137*	0.0146198*	0.062849*
-26.46*	0.0979958*	0.115919*	0.0146198*	0.0581608*
-26.3599*	0.101123*	0.119043*	0.0177469*	0.0565996*
-26.2599*	0.105808*	0.123729*	0.0341511*	0.0542545*
-26.16*	0.113621*	0.13545*	0.0341511*	0.0659733*
-26.0599*	0.113624*	0.132326*	0.0341539*	0.0628519*
-25.96*	0.118309*	0.132323*	0.0341511*	0.062849*
-25.8599*	0.122215*	0.139357*	0.0388393*	0.0698795*
-25.7599*	0.117527*	0.134668*	0.0411816*	0.0698795*
-25.66*	0.120651*	0.130762*	0.0372753*	0.0730038*
-25.5599*	0.12534*	0.13545*	0.0419636*	0.0808163*
-25.46*	0.120651*	0.13545*	0.0497761*	0.0737858*
-25.3599*	0.113621*	0.147169*	0.0466518*	0.0737858*
-25.2599*	0.12534*	0.142481*	0.0536823*	0.0737858*
-25.16*	0.12534*	0.143263*	0.0536823*	0.0706615*
-25.0599*	0.120654*	0.140139*	0.0536852*	0.0612879*
-24.96*	0.126122*	0.140136*	0.0661831*	0.0589428*
-24.8599*	0.130028*	0.147169*	0.0685253*	0.0659733*
-24.7599*	0.12534*	0.147169*	0.0732136*	0.0659733*
-24.66*	0.12534*	0.147169*	0.0732136*	0.0659733*
-24.5599*	0.113618*	0.130762*	0.061492*	0.0612822*
-24.46*	0.108932*	0.119046*	0.0568066*	0.0542545*
-24.3599*	0.125347*	0.123732*	0.0615025*	0.0659809*
-24.2599*	0.133152*	0.147943*	0.0739956*	0.0815983*
-24.16*	0.113621*	0.144045*	0.0700893*	0.0737858*
-24.0599*	0.128467*	0.142481*	0.0802469*	0.0886316*
-23.96*	0.133152*	0.154979*	0.0880566*	0.0901928*
-23.8599*	0.133152*	0.154982*	0.0927448*	0.0855045*
-23.7599*	0.133152*	0.1667*	0.100557*	0.0855045*
-23.66*	0.134716*	0.1667*	0.102121*	0.0855045*
-23.5599*	0.149563*	0.171389*	0.120875*	0.0901971*
-23.46*	0.15659*	0.186227*	0.138838*	0.094099*
-23.3599*	0.155031*	0.174513*	0.131813*	0.0886345*
-23.2599*	0.157372*	0.186226*	0.136496*	0.093317*
-23.16*	0.161278*	0.186232*	0.143526*	0.093317*
-23.0599*	0.164402*	0.181543*	0.150557*	0.101912*
-22.96*	0.159714*	0.174513*	0.140402*	0.092535*
-22.8599*	0.167529*	0.182325*	0.134152*	0.0886316*
-22.7599*	0.16909*	0.182323*	0.128683*	0.105036*
-22.66*	0.159714*	0.189356*	0.119307*	0.093317*
-22.5599*	0.164402*	0.182325*	0.120089*	0.101912*
-22.46*	0.167526*	0.179201*	0.1154*	0.105036*
-22.3599*	0.169093*	0.169825*	0.116967*	0.10035*
-22.2599*	0.172215*	0.16748*	0.116964*	0.0980053*
-22.16*	0.172215*	0.183107*	0.119307*	0.105036*
-22.0599*	0.180811*	0.1667*	0.116966*	0.116756*
-21.96*	0.174557*	0.181541*	0.127119*	0.115191*
-21.8599*	0.176901*	0.181543*	0.131805*	0.120659*
-21.7599*	0.183933*	0.179203*	0.140402*	0.114412*
-21.66*	0.195652*	0.186232*	0.147432*	0.116755*
-21.5599*	0.180809*	0.174513*	0.143526*	0.116755*
-21.46*	0.183151*	0.186232*	0.143526*	0.116755*
-21.3599*	0.183931*	0.186232*	0.143524*	0.112064*
-21.2599*	0.177685*	0.187798*	0.140402*	0.101912*
-21.16*	0.168308*	0.178419*	0.135714*	0.105036*
-21.0599*	0.171435*	0.188574*	0.138841*	0.108163*
-20.96*	0.171432*	0.186229*	0.150557*	0.121443*
-20.8599*	0.161277*	0.178419*	0.137277*	0.108941*
-20.7599*	0.171432*	0.166701*	0.138838*	0.0972233*
-20.66*	0.183933*	0.174513*	0.143526*	0.105036*
-20.5599*	0.188626*	0.174513*	0.148219*	0.121447*
-20.46*	0.195652*	0.183103*	0.155245*	0.123785*
-20.3599*	0.194086*	0.169825*	0.153679*	0.108158*
-20.2599*	0.191746*	0.162014*	0.140402*	0.101912*
-20.16*	0.19331*	0.156546*	0.148214*	0.11363*
-20.0599*	0.195652*	0.1542*	0.143526*	0.104254*
-19.96*	0.18784*	0.151857*	0.155245*	0.105036*
-19.8599*	0.176118*	0.147169*	0.158366*	0.100345*
-19.7599*	0.166744*	0.137795*	0.163057*	0.0855045*
-19.66*	0.172215*	0.142481*	0.163057*	0.0855045*
-19.5599*	0.188619*	0.144827*	0.163054*	0.0972204*
-19.46*	0.180809*	0.135453*	0.158369*	0.0855045*
-19.3599*	0.176122*	0.13545*	0.152904*	0.0948825*
-19.2599*	0.166744*	0.139355*	0.145868*	0.092535*
-19.16*	0.164402*	0.139357*	0.155245*	0.104254*
-19.0599*	0.154252*	0.13545*	0.145094*	0.0901971*
-18.96*	0.148777*	0.147165*	0.150557*	0.0894108*
-18.8599*	0.151904*	0.147169*	0.146653*	0.0808191*
-18.7599*	0.151901*	0.15029*	0.151339*	0.0886288*
-18.66*	0.146435*	0.15967*	0.164621*	0.0831623*
-18.5599*	0.156582*	0.1667*	0.174768*	0.0972157*
-18.46*	0.1394*	0.154207*	0.157587*	0.0800343*
-18.3599*	0.117527*	0.142481*	0.152121*	0.062849*
-18.2599*	0.117527*	0.13545*	0.135714*	0.0581608*
-18.16*	0.122215*	0.132326*	0.131025*	0.0534725*
-18.0599*	0.101127*	0.115919*	0.107595*	0.0347304*
-17.96*	0.105808*	0.127631*	0.0966511*	0.0433178*
-17.8599*	0.0987821*	0.120607*	0.0825944*	0.0269151*
-17.7599*	0.117527*	0.127634*	0.0771198*	0.0269108*
-17.66*	0.112839*	0.127638*	0.0607128*	0.0269108*
-17.5599*	0.0940866*	0.127638*	0.045867*	0.0151892*
-17.46*	0.0776825*	0.122952*	0.0247746*	0.0183163*
-17.3599*	0.0956578*	0.132326*	0.0240006*	0.0167603*
-17.2599*	0.086277*	0.13154*	0.0294628*	0.0269108*
-17.16*	0.06987*	0.108107*	0.00759*	0.00269*
-17.0599*	0.0581541*	0.0987301*	0.00525*	-0.00902*
-16.96*	0.0597153*	0.096385*	-0.000223*	0.00347*
-16.8599*	0.0550227*	0.101076*	-0.00179*	0.00347*
-16.7599*	0.0479965*	0.0768609*	-0.0205364*	-0.00356*
-16.66*	0.0503387*	0.0846691*	-0.0119419*	-0.00434*
-16.5599*	0.0354958*	0.0768566*	-0.0291309*	-0.0121517*
-16.46*	0.0354958*	0.0768566*	-0.0244427*	-0.0121517*
-16.3599*	0.00815*	0.0651379*	-0.0392857*	-0.016058*
-16.2599*	0.00425*	0.0573254*	-0.0439739*	-0.0207462*
-16.16*	0.00112*	0.0620136*	-0.0361614*	-0.0277767*
-16.0599*	-0.00826*	0.0690441*	-0.0361614*	-0.0277767*
-15.96*	-0.0152855*	0.0526371*	-0.0244427*	-0.0277767*
-15.8599*	-0.0199809*	0.0502949*	-0.0244498*	-0.0309081*
-15.7599*	-0.0340347*	0.0456138*	-0.0283489*	-0.047308*
-15.66*	-0.0316925*	0.0409184*	-0.0283489*	-0.0441837*
-15.5599*	-0.0340319*	0.0385761*	-0.0283461*	-0.0394926*
-15.46*	-0.0105972*	0.050292*	-0.0236607*	-0.0348072*
-15.3599*	-0.00357*	0.0573254*	-0.0135136*	-0.0277843*
-15.2599*	-0.00826*	0.0448322*	-0.00491*	-0.0402775*
-15.16*	-0.0152855*	0.0377941*	-0.00491*	-0.030901*
-15.0599*	-0.0152855*	0.0377941*	-0.00491*	-0.0238705*
-14.96*	-0.0152855*	0.0377941*	0.0029*	-0.0355892*
-14.8599*	-0.00748*	0.0338879*	0.0107107*	-0.0230913*
-14.7599*	-0.0121613*	0.0323267*	0.00603*	-0.0207462*
-14.66*	-0.0270042*	0.0221691*	-0.00882*	-0.032465*
-14.5599*	-0.0270042*	0.0221691*	-0.00569*	-0.0277767*
-14.46*	-0.0270042*	0.0190449*	0.00368*	-0.0277767*
-14.3599*	-0.0270042*	0.0260754*	0.0107136*	-0.0277767*
-14.2599*	-0.022316*	0.0260754*	0.0107136*	-0.0230885*
-14.16*	-0.0152855*	0.0260754*	0.0154018*	-0.016058*
-14.0599*	-0.0184126*	0.0143566*	0.0193052*	-0.0160608*
-13.96*	-0.023098*	0.0143595*	0.0263386*	-0.016058*
-13.8599*	-0.0316925*	0.00264*	0.0029*	-0.0230885*
-13.7599*	-0.0270042*	0.00733*	0.0029*	-0.016058*
-13.66*	-0.0270042*	0.00654*	0.0177441*	-0.016058*
-13.5599*	-0.0316968*	0.00186*	0.00602*	-0.0207505*
-13.46*	-0.038723*	-0.0168891*	-0.00101*	-0.0246525*
-13.3599*	-0.0371618*	-0.0200176*	-0.00413*	-0.0184031*
-13.2599*	-0.0348167*	-0.0215788*	-0.00413*	-0.016058*
-13.16*	-0.0348167*	-0.0168934*	0.0029*	-0.0238705*
-13.0599*	-0.0348167*	-0.0168934*	-0.00491*	-0.0207462*
-12.96*	-0.0316925*	-0.0168934*	-0.00491*	-0.016058*
-12.8599*	-0.027009*	-0.0122051*	-0.00492*	-0.0113745*
-12.7599*	-0.0348167*	-0.0129824*	-0.0096*	-0.0121517*
-12.66*	-0.0277863*	-0.0223637*	-0.0096*	-0.01684*
-12.5599*	-0.034812*	-0.0364246*	-0.0166254*	-0.0355844*
-12.46*	-0.0270042*	-0.0239286*	-0.00882*	-0.0230885*
-12.3599*	-0.0270042*	-0.0168934*	-0.00882*	-0.0207462*
-12.2599*	-0.0270042*	-0.0168934*	-0.00413*	-0.0277767*
-12.16*	-0.0301285*	-0.0083*	-0.000223*	-0.0262127*
-12.0599*	-0.0301285*	-0.0247059*	-0.00491*	-0.0238705*
-11.96*	-0.023098*	-0.0247059*	-0.00491*	-0.0238705*
-11.8599*	-0.0152884*	-0.0129871*	-0.00491*	-0.0207491*
-11.7599*	-0.0277863*	-0.0176725*	-0.0096*	-0.0207462*
-11.66*	-0.023098*	-0.0200176*	-0.00179*	-0.016058*
-11.5599*	-0.023098*	-0.00986*	0.00759*	-0.0113697*
-11.46*	-0.023098*	-0.00517*	0.0029*	-0.00434*
-11.3599*	-0.019969*	-0.00517*	0.00291*	-0.00433*
-11.2599*	-0.00747*	0.00263*	0.0107136*	0.00347*
-11.16*	-0.0105972*	-0.000486*	0.0122776*	0.000349*
-11.0599*	0.00112*	0.0112324*	0.0263357*	0.0222197*
-10.96*	0.00346*	0.0135775*	0.0247746*	0.0222225*
-10.8599*	-0.00356*	0.00654*	0.014627*	0.00348*
-10.7599*	0.00815*	0.0182557*	0.0263386*	0.0198803*
-10.66*	0.00815*	0.0182629*	0.0263386*	0.0386295*
-10.5599*	0.0190845*	0.0213871*	0.022428*	0.0448737*
-10.46*	0.0120583*	0.0143609*	0.0255566*	0.0425358*
-10.3599*	0.00893*	0.0112324*	0.0193052*	0.0276899*
-10.2599*	0.00425*	0.00967*	0.0146198*	0.0230045*
-10.16*	0.00425*	0.0143566*	0.0146198*	0.015192*
-10.0599*	0.00737*	0.0143566*	0.014617*	0.0151892*
-9.95996*	0.00737*	0.00967*	0.00993*	0.015192*
-9.85992*	0.0167446*	0.0190449*	0.0029*	0.0269089*
-9.75995*	0.0206528*	0.0182648*	0.00447*	0.0284748*
-9.65997*	0.0159645*	0.0112324*	0.00681*	0.030817*
-9.55994*	0.0159645*	0.0182629*	0.00681*	0.0190983*
-9.45996*	0.0206528*	0.0182629*	0.00681*	0.0222225*
-9.35992*	0.015183*	0.0135746*	0.00212*	0.0190988*
-9.25995*	0.0190887*	0.0143561*	0.00603*	0.0183163*
-9.15997*	0.023777*	0.0143566*	0.0107136*	0.0230045*
-9.05994*	0.0237842*	0.0174809*	0.0107207*	0.0198874*
-8.95996*	0.023777*	0.0338807*	0.0224323*	0.0269108*
-8.85992*	0.0284634*	0.0385761*	0.0224304*	0.0269089*
-8.75995*	0.0323715*	0.0424843*	0.0122776*	0.0237865*
-8.65997*	0.0308075*	0.0299816*	0.00993*	0.0190983*
-8.55994*	0.0276804*	0.0299816*	0.00759*	0.0144072*
-8.45996*	0.022995*	0.0252962*	0.00993*	0.00269*
-8.35992*	0.023777*	0.0182629*	0.0029*	-0.00434*
-8.25995*	0.0159645*	0.0182629*	0.0029*	0.000349*
-8.15997*	0.0206528*	0.0229511*	-0.000223*	0.0120678*
-8.05994*	0.023777*	0.0182629*	-0.00179*	0.00738*
-7.95996*	0.023777*	0.0182629*	0.0029*	0.0105038*
-7.85992*	0.0354857*	0.0346699*	0.0146098*	0.0269008*
-7.75995*	0.0190887*	0.0206151*	-0.00179*	0.0105038*
-7.65997*	0.00893*	0.00654*	-0.00413*	0.00347*
-7.55994*	0.0159645*	0.0112324*	0.0029*	-0.00434*
-7.45996*	0.0269012*	0.00186*	0.0029*	0.000349*
-7.35992*	0.0284624*	-0.000486*	-0.00882*	0.0151892*
-7.25995*	0.0308075*	0.00186*	-0.0135059*	0.0105038*
-7.15997*	0.0315895*	-0.00517*	-0.0158482*	0.00347*
-7.05994*	0.0237751*	-0.00517*	-0.0057*	0.00347*
-6.95996*	0.0206528*	-0.0083*	-0.0119419*	0.00347*
-6.85992*	0.023777*	-0.00986*	-0.0166302*	0.00347*
-6.75995*	0.023777*	-0.0083*	-0.0119419*	0.015192*
-6.65997*	0.023777*	-0.00986*	-0.00491*	0.015192*
-6.55994*	0.023777*	-0.00517*	-0.00491*	0.0198803*
-6.45996*	0.0190887*	-0.00517*	-0.00179*	0.0269108*
-6.35992*	0.011272*	-0.0176754*	-0.0096*	0.0144057*
-6.25995*	0.00893*	-0.0247016*	-0.0166302*	0.00738*
-6.15997*	0.0159645*	-0.0247059*	-0.0283489*	0.00738*
-6.05994*	0.00425*	-0.0247059*	-0.0283489*	0.00738*
-5.95996*	0.0159645*	-0.0247059*	-0.0236607*	0.00738*
-5.85992*	0.0159645*	-0.0325184*	-0.0166302*	0.00738*
-5.75995*	0.0159645*	-0.0325184*	-0.0166302*	0.00738*
-5.65997*	0.0128403*	-0.0356426*	-0.0166302*	0.00426*
-5.55994*	0.00814*	-0.0325184*	-0.0166373*	-0.00044*
-5.45996*	-0.00357*	-0.04423*	-0.0283489*	-0.0121517*
-5.35992*	-0.00357*	-0.0489254*	-0.0330415*	-0.0168443*
-5.25995*	-0.00826*	-0.0559516*	-0.0431919*	-0.0238705*
-5.15997*	-0.00278*	-0.0512676*	-0.0314732*	-0.0191822*
-5.05994*	0.00112*	-0.0442371*	-0.0213184*	-0.0121517*
-4.95996*	0.0159645*	-0.0442371*	-0.0283489*	-0.0121517*
-4.85992*	0.00815*	-0.0520496*	-0.0361614*	-0.0199642*
-4.75995*	0.00815*	-0.0520496*	-0.0361614*	-0.0199642*
-4.65997*	0.00815*	-0.0403309*	-0.0314732*	-0.0246525*
-4.55994*	0.00346*	-0.0403309*	-0.0127311*	-0.0316901*
-4.45996*	-0.0152855*	-0.04423*	-0.0244427*	-0.0355892*
-4.35992*	-0.0199695*	-0.0473614*	-0.0244384*	-0.0355849*
-4.25995*	-0.0152855*	-0.0450234*	-0.0174122*	-0.01684*
-4.15997*	-0.0199738*	-0.0645504*	-0.0213184*	-0.0238705*
-4.05994*	-0.0254388*	-0.0637684*	-0.0150647*	-0.0340238*
-3.95996*	-0.0355988*	-0.0684581*	-0.0291309*	-0.048872*
-3.85992*	-0.0379419*	-0.0739231*	-0.0361624*	-0.0582457*
-3.75995*	-0.0473175*	-0.0848627*	-0.0556927*	-0.0598087*
-3.65997*	-0.054348*	-0.0903301*	-0.0556927*	-0.0582447*
-3.55994*	-0.0465293*	-0.0950184*	-0.0556865*	-0.0551143*
-3.45996*	-0.0465355*	-0.0919003*	-0.0674114*	-0.0566845*
-3.35992*	-0.0418401*	-0.0825176*	-0.0674043*	-0.0574555*
-3.25995*	-0.0348167*	-0.0590873*	-0.0658474*	-0.0551205*
-3.15997*	-0.039505*	-0.0567379*	-0.0728817*	-0.0598087*
-3.05994*	-0.0465255*	-0.0442371*	-0.0588069*	-0.0582347*
-2.95996*	-0.0332527*	-0.0200276*	-0.0588169*	-0.0582447*
-2.85992*	-0.0246592*	-0.0129871*	-0.0455351*	-0.0449629*
-2.75995*	-0.0426292*	-0.01299*	-0.0595989*	-0.0582447*
-2.65997*	-0.0426292*	-0.00127*	-0.0478802*	-0.0512142*
-2.55994*	-0.0316868*	0.00186*	-0.0525627*	-0.0644913*
-2.45996*	-0.0332527*	0.00654*	-0.0580349*	-0.0652752*
-2.35992*	-0.027771*	0.00654*	-0.0455227*	-0.067606*
-2.25995*	-0.0105972*	0.0221539*	-0.0306911*	-0.0543385*
-2.15997*	-0.0152855*	0.0463886*	-0.0135059*	-0.0402775*
-2.05994*	-0.00823*	0.0651379*	0.00449*	-0.0269737*
-1.95996*	0.00425*	0.0846481*	0.0216503*	-0.0121517*
-1.85992*	0.0285005*	0.133108*	0.0419988*	0.000384*
-1.75995*	0.0503387*	0.181508*	0.0685253*	0.00738*
-1.65997*	0.0604973*	0.207327*	0.0622768*	0.00347*
-1.55994*	0.0503478*	0.169825*	0.0466609*	-0.0121427*
-1.45996*	0.0972137*	0.126065*	0.0638371*	0.0269108*
-1.35992*	0.105809*	0.0932617*	0.0622754*	0.0339417*
-1.25995*	0.0987778*	0.0963874*	0.0450878*	0.0347233*
-1.15997*	0.0847149*	0.0995121*	0.0544643*	0.030035*
-1.05994*	0.0902143*	0.0963879*	0.0646501*	0.0394425*
-0.959961*	0.0909653*	0.0846381*	0.0896206*	0.0542545*
-0.859924*	0.0472302*	0.0463886*	0.0427613*	0.019114*
-0.759949*	0.0315895*	0.0127769*	0.0255566*	0.00347*
-0.659973*	0.0019*	-0.0153294*	-0.0150661*	-0.0113697*
-0.559937*	0.0464573*	0.0143566*	-0.0337925*	-0.00119*
-0.459961*	0.0909653*	0.0573025*	-0.0900669*	-0.0144939*
-0.359924*	0.0924745*	-0.00517*	-0.122934*	-0.033298*
-0.259949*	-0.02388*	-0.0809045*	-0.151787*	-0.094965*
-0.159973*	0.024559*	0.12764*	0.0857143*	0.0823803*
-0.0599365*	0.266605*	0.396387*	0.309012*	0.254114*
0.0400391*	-0.192627*	-0.155033*	-0.101004*	0.00348*
0.140076*	-0.142434*	-0.543457*	-0.116435*	0.00992*
0.240051*	-0.576223*	0.249318*	0.248213*	0.362066*
0.340027*	1.02065*	-0.0942364*	0.447432*	0.0847225*
0.440063*	-2.4811*	-1.47939*	-0.706668*	-0.323283*
0.540039*	-2.81372*	-1.45967*	-0.845537*	-0.458246*
0.640076*	-2.16377*	-1.05986*	-0.622149*	-0.164545*
0.740051*	-1.7356*	-0.842625*	-0.383818*	-0.0973091*
0.840027*	-1.05903*	-0.680956*	-0.179911*	-0.0723076*
0.940063*	-0.829389*	-0.391111*	-0.169797*	-0.0512557*
1.04004	-0.409035	-0.275443	-0.092411	-0.00981
1.14008	-0.215339	-0.206736	-0.0471525	-0.0207987
1.24005	-0.125441	-0.092618	-0.00882	0.00348
1.34003	-0.131691	-0.143456	-0.00179	-0.0293388
1.44006	0.00733	-0.143457	0.0575505	0.0268727
1.54004	0.182373	-0.0629502	0.0880585	0.0191002
1.64008	0.187015	-0.00674	0.0684829	-0.0129762
1.74005	0.197994	0.0222116	0.0380554	-0.0543404
1.84003	0.19409	0.0323257	0.0380573	-0.0441818
1.94006	0.191717	0.037796	0.048965	-0.0207753
2.04004	0.248779	0.0768895	0.0607147	0.00816
2.14008	0.26203	0.10342	0.0458412	0.0386009
2.24005	0.265963	0.132355	0.0575867	0.0620651
2.34003	0.324556	0.135448	0.0903988	0.0737839
2.44006	0.305764	0.142481	0.108325	0.0628042
2.54004	0.269869	0.14018	0.0849304	0.0464401
2.64008	0.261254	0.147171	0.0927229	0.0347013
2.74005	0.248779	0.147195	0.110716	0.0222244
2.84003	0.258932	0.159668	0.121651	0.0120659
2.94006	0.238599	0.185452	0.116161	0.0143886
3.04004	0.234713	0.210473	0.104462	0.0120659
3.14008	0.229998	0.208889	0.115372	0.0221944
3.24005	0.21987	0.218292	0.128681	-0.00434
3.34003	0.183153	0.204983	0.111496	-0.0316811
3.44006	0.176095	0.21748	0.109126	-0.00436
3.54004	0.153463	0.210473	0.104462	0.0120659
3.64008	0.144854	0.229198	0.104447	0.00736
3.74005	0.166748	0.224529	0.108372	0.0222244
3.84003	0.191744	0.233105	0.0880566	0.0230026
3.94006	0.149537	0.214355	0.0630364	0.0198579
4.04004	0.158934	0.200315	0.079464	0.0292549
4.14008	0.145635	0.194042	0.0450721	0.0307994
4.24005	0.158152	0.191716	0.0521202	0.0245667
4.34003	0.174561	0.208109	0.0521221	0.0690994
4.44006	0.180793	0.197948	0.0294485	0.0659571
4.54004	0.191744	0.186244	0.0107117	0.0815964
4.64008	0.206585	0.166698	-0.00101	0.0620613
4.74005	0.197214	0.190924	0.0318069	0.0901928
4.84003	0.187838	0.205761	0.0466499	0.0855026
4.94006	0.19017	0.192484	0.0677314	0.10424
5.04004	0.18862	0.190934	0.0732136	0.0948792
5.14008	0.187041	0.18623	0.066165	0.095643
5.24005	0.18862	0.171403	0.0896187	0.0980034
5.34003	0.159716	0.169827	0.0685272	0.0886307
5.44006	0.141735	0.150293	0.0732036	0.0347133
5.54004	0.140182	0.162802	0.0958691	0.0230026
5.64008	0.140962	0.175293	0.14118	0.0230021
5.74005	0.180807	0.207327	0.155245	0.0511284
5.84003	0.187059	0.189358	0.146652	0.0378494
5.94006	0.184689	0.193262	0.132563	0.0675111
6.04004	0.159714	0.187036	0.1154	0.0573788
6.14008	0.147989	0.197168	0.147424	0.0659652
6.24005	0.142527	0.230769	0.152121	0.047224
6.34003	0.132372	0.240139	0.154465	0.0370693
6.44006	0.151891	0.253418	0.187265	0.0362754
6.54004	0.122213	0.227646	0.174774	0.030035
6.64008	0.105795	0.188576	0.136482	0.0323658
6.74005	0.088623	0.193277	0.131027	0.0534744
6.84003	0.0690899	0.174513	0.116182	0.031599
6.94006	0.0643878	0.162014	0.112262	0.0136161
7.04004	0.0589333	0.126872	0.111494	0.0190983
7.14008	0.0870423	0.147949	0.136479	0.0315824
7.24005	0.0940876	0.130777	0.123993	0.0190964
7.34003	0.109715	0.0932617	0.1404	-0.0199642
7.44006	0.122199	0.101074	0.135699	-0.0285735
7.54004	0.112839	0.0792136	0.119307	-0.0238724
7.64008	0.113622	0.0940437	0.148996	-0.00356
7.74005	0.137056	0.122948	0.177118	0.0269089
7.84003	0.124557	0.139355	0.174774	0.0112839
7.94006	0.116748	0.130762	0.190402	0.0300379
8.04004	0.137838	0.147946	0.190401	0.0542545
8.14008	0.125332	0.162012	0.191174	0.03159
8.24005	0.12534	0.171394	0.17087	0.0378475
8.34003	0.118307	0.182325	0.173994	0.0745659
8.44006	0.137045	0.226856	0.184138	0.126116
8.54004	0.120651	0.193275	0.170088	0.119097
8.64008	0.120652	0.19248	0.15837	0.108161
8.74005	0.130028	0.202638	0.137276	0.130035
8.84003	0.121431	0.194824	0.114618	0.103472
8.94006	0.11831	0.205763	0.112279	0.105039
9.04004	0.141747	0.210448	0.121651	0.0980053
9.14008	0.124562	0.220606	0.108374	0.0901952
9.24005	0.13237	0.253414	0.123213	0.120659
9.34003	0.120651	0.266699	0.138838	0.112066
9.44006	0.105809	0.252638	0.12712	0.0925355
9.54004	0.0995579	0.250293	0.129463	0.0698795
9.64008	0.0932932	0.255762	0.103667	0.0823641
9.74005	0.0815887	0.240151	0.0880566	0.0956593
9.84003	0.0901833	0.241701	0.0974331	0.0706615
9.94006	0.101119	0.255762	0.10446	0.0776887
10.04	0.130028	0.261234	0.116964	0.094099
10.1401	0.148759	0.255762	0.123977	0.104238
10.2401	0.112839	0.209685	0.123213	0.0581608
10.34	0.0894012	0.173731	0.0872746	0.00972
10.4401	0.101905	0.147169	0.0825911	-0.0113688
10.54	0.118309	0.14326	0.0927448	-0.00356
10.6401	0.12612	0.123732	0.0927448	0.000347
10.7401	0.15659	0.143263	0.116962	0.0175343
10.84	0.164402	0.154982	0.119307	0.000347
10.9401	0.176114	0.1667	0.123988	0.0120587
11.04	0.171432	0.151863	0.128681	0.0222225
11.1401	0.164391	0.142481	0.123204	0.0222135
11.2401	0.161276	0.147178	0.111494	0.015192
11.34	0.183151	0.15967	0.109152	0.0511303
11.4401	0.168297	0.181543	0.104453	0.061276
11.54	0.140182	0.178428	0.0849323	0.0659733
11.6401	0.12534	0.183105	0.0880566	0.0784721
11.7401	0.12534	0.201075	0.0778999	0.077692
11.84	0.114403	0.186232	0.0654011	0.0745678
11.9401	0.0815845	0.179199	0.0568023	0.0729995
12.04	0.0940895	0.201079	0.0614948	0.0737858
12.1401	0.079248	0.19795	0.0857158	0.070663
12.2401	0.084713	0.201073	0.0802441	0.0565968
12.34	0.0792446	0.19873	0.0974312	0.062067
12.4401	0.0940847	0.19795	0.104459	0.0667505
12.54	0.0909653	0.166705	0.0779018	0.062849
12.6401	0.113628	0.174513	0.0974383	0.0542617
12.7401	0.137058	0.205756	0.123213	0.0855045
12.84	0.135494	0.21748	0.119307	0.105034
12.9401	0.123	0.210451	0.128687	0.112853
13.04	0.137058	0.220602	0.150557	0.105036
13.1401	0.137058	0.222168	0.163057	0.0972233
13.2401	0.158932	0.220606	0.143526	0.105036
13.34	0.149559	0.234669	0.152121	0.101912
13.4401	0.159702	0.255762	0.131014	0.0729923
13.54	0.12534	0.220617	0.112276	0.0542545
13.6401	0.173783	0.252638	0.151345	0.0933232
13.7401	0.194088	0.28388	0.1779	0.119879
13.84	0.183933	0.256544	0.148212	0.100348
13.9401	0.184712	0.261232	0.143523	0.0831571
14.04	0.205807	0.263578	0.150557	0.0847225
14.1401	0.201896	0.249514	0.138052	0.0753436
14.2401	0.187057	0.247956	0.130243	0.0800343
14.34	0.198776	0.247168	0.138838	0.0808163
14.4401	0.212068	0.249514	0.15291	0.129264
14.54	0.210495	0.268254	0.174776	0.168316
14.6401	0.215162	0.268263	0.173191	0.174545
14.7401	0.172997	0.260471	0.152901	0.155817
14.84	0.144089	0.237013	0.138838	0.148785
14.9401	0.124568	0.227636	0.12713	0.151139
15.04	0.133152	0.250283	0.160713	0.191755
15.1401	0.141744	0.276075	0.182586	0.203471
15.2401	0.151901	0.264359	0.174776	0.221441
15.34	0.151901	0.259668	0.170088	0.209723
15.4401	0.133137	0.272169	0.170855	0.214396
15.54	0.101902	0.27687	0.151339	0.199566
15.6401	0.0956459	0.276075	0.140396	0.171436
15.7401	0.10112	0.268267	0.143524	0.151129
15.84	0.10112	0.259668	0.150557	0.143316
15.9401	0.122988	0.261232	0.179457	0.152685
16.04	0.135494	0.263582	0.174776	0.143316
16.1401	0.110507	0.225294	0.150568	0.0980153
16.2401	0.151901	0.229969	0.174776	0.119879
16.34	0.149559	0.256544	0.190401	0.133942
16.4401	0.140957	0.263575	0.198987	0.138621
16.54	0.127682	0.248739	0.217745	0.109722
16.6401	0.122224	0.2292	0.220878	0.0941081
16.7401	0.141745	0.226065	0.245089	0.123785
16.84	0.179245	0.244825	0.269308	0.148005
16.9401	0.198779	0.2792	0.270871	0.13238
17.04	0.215183	0.318259	0.260714	0.131598
17.1401	0.248008	0.321388	0.285726	0.150359
17.2401	0.260494	0.353408	0.283369	0.204252
17.34	0.258934	0.362795	0.238058	0.187849
17.4401	0.238624	0.353418	0.184934	0.15582
17.54	0.26284	0.35498	0.179464	0.160505
17.6401	0.26439	0.356543	0.15367	0.193305
17.7401	0.26284	0.343275	0.136496	0.184723
17.84	0.262058	0.351076	0.144308	0.19488
17.9401	0.25815	0.360449	0.152116	0.211282
18.04	0.261276	0.351077	0.153681	0.236284
18.1401	0.255807	0.338575	0.148993	0.215972
18.2401	0.276119	0.349513	0.158369	0.212847
18.34	0.293308	0.350294	0.167746	0.230818
18.4401	0.293299	0.3542	0.202111	0.229245
18.54	0.278465	0.351085	0.226339	0.204254
18.6401	0.288616	0.356543	0.263052	0.214406
18.7401	0.302683	0.347174	0.273214	0.248785
18.84	0.312057	0.346388	0.284151	0.237848
18.9401	0.290188	0.334669	0.249781	0.207385
19.04	0.300339	0.346384	0.267744	0.23316
19.1401	0.300332	0.346388	0.264613	0.214404
19.2401	0.293308	0.354208	0.236494	0.198004
19.34	0.282372	0.351076	0.245871	0.20738
19.4401	0.269852	0.353418	0.237257	0.222204
19.54	0.237057	0.326876	0.20915	0.174566
19.6401	0.236269	0.334669	0.211487	0.180029
19.7401	0.222214	0.310457	0.213057	0.179255
19.84	0.218307	0.315138	0.194307	0.185503
19.9401	0.195661	0.300295	0.179473	0.187858
20.04	0.21987	0.315129	0.189619	0.214411
20.1401	0.225353	0.326857	0.189634	0.240987
20.2401	0.255808	0.349497	0.213839	0.26988
20.34	0.270653	0.358889	0.210714	0.26988
20.4401	0.268299	0.349512	0.189611	0.291746
20.54	0.259716	0.344054	0.195871	0.305819
20.6401	0.268304	0.377638	0.220867	0.339408
20.7401	0.278463	0.376858	0.224775	0.342535
20.84	0.29565	0.397169	0.252901	0.35816
20.9401	0.29486	0.401857	0.26461	0.386276
21.04	0.312057	0.397179	0.252901	0.371441
21.1401	0.316748	0.392481	0.26931	0.383163
21.2401	0.315964	0.412792	0.284151	0.38941
21.34	0.329245	0.4167	0.274775	0.397223
21.4401	0.336262	0.408888	0.277106	0.390959
21.54	0.305027	0.372964	0.269306	0.369879
21.6401	0.312839	0.344044	0.256025	0.355817
21.7401	0.31987	0.345606	0.272432	0.362066
21.84	0.294872	0.331545	0.262278	0.333162
21.9401	0.300344	0.31748	0.259155	0.314415
22.04	0.316746	0.31982	0.277121	0.320662
22.1401	0.305022	0.315138	0.291959	0.312844
22.2401	0.29409	0.30733	0.297432	0.308161
22.34	0.271431	0.302637	0.274775	0.299566
22.4401	0.275327	0.295607	0.27242	0.304243
22.54	0.258152	0.288588	0.265402	0.281599
22.6401	0.244856	0.28623	0.263042	0.26049
22.7401	0.234715	0.269058	0.245871	0.240973
22.84	0.215183	0.251856	0.2404	0.211285
22.9401	0.188613	0.234671	0.226331	0.180028
23.04	0.187057	0.228427	0.213837	0.153471
23.1401	0.203465	0.241701	0.225557	0.126129
23.2401	0.188622	0.248732	0.213839	0.123785
23.34	0.172997	0.237013	0.198996	0.101912
23.4401	0.162053	0.240137	0.201334	0.0956559
23.54	0.178465	0.237798	0.194307	0.0995674
23.6401	0.151122	0.233887	0.174779	0.0847254
23.7401	0.141747	0.248729	0.186495	0.094099
23.84	0.13237	0.255762	0.186495	0.091753
23.9401	0.144864	0.256544	0.197424	0.0972161
24.04	0.140182	0.240144	0.20212	0.0659733
24.1401	0.126128	0.234671	0.187283	0.0636373
24.2401	0.149557	0.237007	0.197432	0.0808163
24.34	0.159714	0.227636	0.20212	0.0886288
24.4401	0.148772	0.229982	0.198991	0.0972185
24.54	0.153465	0.226081	0.186495	0.0894108
24.6401	0.150336	0.224512	0.192742	0.100346
24.7401	0.162058	0.232326	0.203682	0.11441
24.84	0.171432	0.233107	0.20915	0.127691
24.9401	0.176125	0.22217	0.213843	0.13629
25.04	0.176121	0.23232	0.225557	0.162848
25.1401	0.171428	0.225294	0.206021	0.148782
25.2401	0.161278	0.229205	0.194307	0.155817
25.34	0.147995	0.213575	0.205244	0.16363
25.4401	0.177688	0.233889	0.227905	0.188634
25.54	0.174557	0.251853	0.242743	0.197222
25.6401	0.173775	0.244825	0.242743	0.192534
25.7401	0.180027	0.229204	0.2404	0.197222
25.84	0.16362	0.202639	0.213839	0.165192
25.9401	0.168301	0.212793	0.230237	0.19409
26.04	0.168308	0.204988	0.220869	0.187067
26.1401	0.166747	0.186232	0.228684	0.182382
26.2401	0.180809	0.194041	0.23337	0.191755
26.34	0.180809	0.210451	0.230246	0.191755
26.4401	0.19565	0.222168	0.233368	0.201908
26.54	0.199558	0.240921	0.245089	0.206598
26.6401	0.194082	0.235449	0.236488	0.201904
26.7401	0.183933	0.241707	0.230246	0.19488
26.84	0.180809	0.2292	0.232588	0.191755
26.9401	0.163623	0.232325	0.213841	0.18707
27.04	0.152683	0.241698	0.221651	0.19488
27.1401	0.156587	0.233889	0.22243	0.198783
27.2401	0.141745	0.239358	0.220869	0.190973
27.34	0.140182	0.233107	0.218527	0.182379
27.4401	0.148767	0.244043	0.227891	0.198775
27.54	0.140182	0.225303	0.218527	0.198786
27.6401	0.137053	0.210451	0.209146	0.182374
27.7401	0.133934	0.209674	0.215401	0.172224
27.84	0.13237	0.217482	0.220869	0.190191
27.9401	0.137837	0.210451	0.221648	0.187064
28.04	0.13237	0.21592	0.221651	0.175348
28.1401	0.141744	0.205763	0.22243	0.175345
28.2401	0.144089	0.197953	0.232588	0.175348
28.34	0.120651	0.183107	0.217745	0.172224
28.4401	0.121431	0.184668	0.216961	0.170658
28.54	0.12534	0.190922	0.210714	0.162848
28.6401	0.113616	0.181543	0.209146	0.155813
28.7401	0.110497	0.179205	0.213839	0.144098
28.84	0.101902	0.170607	0.191183	0.136286
28.9401	0.0815868	0.150293	0.194305	0.144096
29.04	0.0784645	0.139359	0.194307	0.133162
29.1401	0.078465	0.13545	0.19665	0.131598
29.2401	0.086277	0.147951	0.211494	0.13238
29.34	0.105026	0.170607	0.2404	0.164412
29.4401	0.0831466	0.157324	0.225553	0.151124
29.54	0.0745583	0.147955	0.218527	0.148787
29.6401	0.0784593	0.147169	0.225552	0.143311
29.7401	0.0776825	0.146392	0.23337	0.13238
29.84	0.0745583	0.148731	0.228682	0.129255
29.9401	0.0628424	0.133886	0.22634	0.12457
30.04	0.0792465	0.140136	0.236494	0.131598
30.1401	0.0862741	0.144045	0.238055	0.129252
30.2401	0.084713	0.145608	0.232588	0.13941
30.34	0.0839329	0.143263	0.226339	0.148787
30.4401	0.0862813	0.147951	0.236498	0.148009
30.54	0.0933075	0.162008	0.245089	0.158941
30.6401	0.0909595	0.156546	0.238052	0.176907
30.7401	0.0815887	0.154205	0.225557	0.179255
30.84	0.0745583	0.15967	0.213839	0.182379
30.9401	0.0792437	0.1667	0.225554	0.180034
31.04	0.084713	0.165139	0.20915	0.187067
31.1401	0.0870585	0.176075	0.209932	0.178472
31.2401	0.0979958	0.173731	0.23337	0.182379
31.34	0.0894012	0.169825	0.238058	0.168318
31.4401	0.0792437	0.179201	0.245086	0.191752
31.54	0.0745583	0.197953	0.245089	0.185503
31.6401	0.0698652	0.194044	0.245084	0.180032
31.7401	0.055027	0.190925	0.248213	0.167536
31.84	0.0354958	0.181543	0.223213	0.152693
31.9401	0.040184	0.186232	0.228682	0.159723
32.04	0.0354958	0.19092	0.238058	0.159723
32.1401	0.0472102	0.193262	0.240396	0.151124
32.2401	0.0425262	0.190924	0.23337	0.148787
32.34	0.0190887	0.190138	0.217745	0.151129
32.4401	0.0206528	0.193262	0.206026	0.155817
32.54	0.0159645	0.186232	0.206026	0.16363
32.6401	0.00815	0.186232	0.189618	0.172221
32.7401	0.00112	0.190921	0.191965	0.175348
32.84	0.00659	0.19795	0.201338	0.179255
32.9401	0.00112	0.201075	0.194303	0.165967
33.04	-0.00826	0.194048	0.197432	0.165192
33.1401	-0.00748	0.210451	0.202115	0.155812
33.2401	-0.00669	0.209674	0.20212	0.148005
33.34	0.00425	0.228418	0.214621	0.147223
33.4401	-0.00826	0.237013	0.220865	0.140968
33.54	-0.0105972	0.237799	0.209932	0.127691
33.6401	-0.00826	0.235449	0.2068	0.129247
33.7401	-0.0105972	0.222958	0.20212	0.136286
33.84	0.00815	0.237013	0.218527	0.148005
33.9401	0.0159602	0.240919	0.232584	0.144094
34.04	0.0112762	0.237017	0.221651	0.148787
34.1401	-0.000447	0.240137	0.221646	0.143312
34.2401	-0.00357	0.251861	0.220869	0.143316
34.34	-0.00747	0.249514	0.23337	0.148787
34.4401	-0.00669	0.237013	0.210713	0.144879
34.54	-0.0113792	0.2417	0.20915	0.155817
34.6401	-0.0113821	0.240919	0.206023	0.148002
34.7401	-0.0160675	0.244046	0.2029	0.135504
34.84	-0.023098	0.237013	0.197432	0.136286
34.9401	-0.00825	0.232325	0.209153	0.1316
35.04	0.00425	0.244823	0.206808	0.136286
35.1401	-0.0067	0.237013	0.206021	0.128468
35.2401	-0.000443	0.233112	0.20915	0.124567
35.34	0.00346	0.248732	0.20212	0.128473
35.4401	-0.0152898	0.240137	0.202116	0.112844
35.54	-0.0191917	0.233111	0.20212	0.112848
35.6401	-0.00747	0.229982	0.202124	0.112853
35.7401	0.00425	0.244821	0.216963	0.119879
35.84	-0.00357	0.256544	0.20837	0.114412
35.9401	-0.00357	0.268263	0.213049	0.13159
36.04	-0.00826	0.251863	0.20915	0.131598
36.1401	-0.0223255	0.240137	0.20211	0.137058
36.2401	-0.0309105	0.219053	0.186495	0.128473
36.34	-0.0348167	0.220606	0.182589	0.121443
36.4401	-0.0277891	0.22217	0.182586	0.136283
36.54	-0.0348167	0.224515	0.182589	0.143316
36.6401	-0.0348148	0.229982	0.194309	0.136288
36.7401	-0.0270042	0.240135	0.197432	0.147223
36.84	-0.023098	0.237013	0.198996	0.144098
36.9401	-0.0199666	0.244825	0.194314	0.140981
37.04	-0.0105972	0.256537	0.206026	0.167536
37.1401	-0.00357	0.256544	0.194307	0.175348
37.2401	0.0159645	0.256544	0.194307	0.175348
37.34	0.00815	0.259668	0.194307	0.182379
37.4401	0.00424	0.2542	0.182584	0.180032
37.54	0.00034	0.255767	0.174776	0.167536
37.6401	0.00738	0.272169	0.182594	0.178478
37.7401	0.00815	0.287789	0.194307	0.211287
37.84	0.00425	0.287794	0.194307	0.218317
37.9401	-0.00357	0.280764	0.194307	0.214411
38.04	-0.00747	0.276075	0.194307	0.214411
38.1401	0.00112	0.276075	0.202115	0.214406
38.2401	0.00346	0.27608	0.191183	0.214411
38.34	0.00112	0.287794	0.194307	0.22613
38.4401	0.0019	0.28623	0.192742	0.226126
38.54	-0.00278	0.291702	0.20212	0.233942
38.6401	0.0159645	0.292482	0.210714	0.23316
38.7401	0.0206528	0.299513	0.201338	0.237848
38.84	0.0276833	0.295607	0.20212	0.245661
38.9401	0.0229936	0.302637	0.194306	0.242533
39.04	0.0206528	0.285453	0.198996	0.250349
39.1401	0.0347114	0.290136	0.190399	0.244876
39.2401	0.0354958	0.28389	0.181807	0.248003
39.34	0.0276833	0.273733	0.179464	0.240192
39.4401	0.0159674	0.283106	0.170091	0.233163
39.54	0.0276833	0.295604	0.182589	0.245661
39.6401	0.0354929	0.300295	0.179461	0.252688
39.7401	0.0276833	0.30264	0.1654	0.237848
39.84	0.00815	0.279982	0.148996	0.223005
39.9401	0.00346	0.271387	0.131021	0.213624
40.04	0.00112	0.261237	0.131025	0.206598
40.1401	0.00346	0.26045	0.113058	0.203474
40.2401	0.00503	0.26045	0.116182	0.198786
40.34	-0.0129433	0.251856	0.114618	0.185503
40.4401	-0.023098	0.244825	0.0974331	0.187067
40.54	-0.0270042	0.244825	0.104464	0.180037
40.6401	-0.030129	0.244825	0.0880561	0.175348
40.7401	-0.0324745	0.248732	0.0896206	0.174566
40.84	-0.0301285	0.237013	0.0849323	0.175348
40.9401	-0.046545	0.233107	0.0849228	0.16362
41.04	-0.0582542	0.217491	0.0771198	0.148005
41.1401	-0.085598	0.202639	0.0536823	0.13238
41.2401	-0.0809097	0.201075	0.0583706	0.140974
41.34	-0.0668488	0.209669	0.0693073	0.148005
41.4401	-0.083262	0.204199	0.0638309	0.134716
41.54	-0.100441	0.202645	0.0607128	0.136286
41.6401	-0.0981059	0.205763	0.0505509	0.132372
41.7401	-0.11216	0.194051	0.0419636	0.129255
41.84	-0.1106	0.190138	0.0489941	0.123785
41.9401	-0.119979	0.186232	0.0505509	0.113623
42.04	-0.127785	0.181551	0.0419636	0.100348
42.1401	-0.127789	0.180763	0.0341473	0.101908
42.2401	-0.130913	0.183889	0.0341511	0.100348
42.34	-0.142628	0.168264	0.0263386	0.0870686
42.4401	-0.13716	0.165136	0.017745	0.0956602
42.54	-0.147316	0.171388	0.0271206	0.101912
42.6401	-0.134039	0.174513	0.0341492	0.100346
42.7401	-0.139503	0.183109	0.0341511	0.106598
42.84	-0.135597	0.18545	0.0458698	0.112066
42.9401	-0.148885	0.1667	0.0388346	0.105031
43.04	-0.155128	0.155768	0.0380573	0.101912
43.1401	-0.153565	0.157324	0.0443087	0.115193
43.2401	-0.151222	0.159667	0.0583706	0.126129
43.34	-0.156693	0.1667	0.0427456	0.128473
43.4401	-0.147317	0.181543	0.0528994	0.128472
43.54	-0.150444	0.181544	0.0521183	0.134722
43.6401	-0.15591	0.171389	0.0505581	0.136286
43.7401	-0.146536	0.173731	0.0654011	0.136286
43.84	-0.132473	0.187796	0.0779018	0.145662
43.9401	-0.148877	0.176855	0.0802469	0.143319
44.04	-0.139503	0.183105	0.0896206	0.155817
44.1401	-0.137164	0.181543	0.09196	0.167533
44.2401	-0.144192	0.178422	0.0880566	0.17066
44.34	-0.139503	0.174513	0.0904026	0.173006
44.4401	-0.133257	0.182325	0.115398	0.185501
44.54	-0.12466	0.183109	0.120871	0.183161
44.6401	-0.123095	0.178419	0.123996	0.196445
44.7401	-0.122318	0.190136	0.135714	0.20191
44.84	-0.12466	0.181543	0.131025	0.203474
44.9401	-0.13247	0.178419	0.123998	0.197225
45.04	-0.129349	0.18154	0.131025	0.19488
45.1401	-0.126997	0.183889	0.126347	0.204262
45.2401	-0.1106	0.200287	0.152899	0.216753
45.34	-0.129349	0.19092	0.128683	0.211287
45.4401	-0.134811	0.19795	0.128687	0.211291
45.54	-0.120754	0.202634	0.142744	0.213629
45.6401	-0.145758	0.201075	0.131805	0.209721
45.7401	-0.139503	0.201077	0.131025	0.215973
45.84	-0.141068	0.205763	0.131807	0.224566
45.9401	-0.147323	0.19795	0.135706	0.226122
46.04	-0.14888	0.186239	0.131807	0.211287
46.1401	-0.159042	0.183107	0.120863	0.206591
46.2401	-0.171535	0.178426	0.119307	0.20191
46.34	-0.176224	0.162012	0.109152	0.196442
46.4401	-0.175439	0.154982	0.0958719	0.201913
46.54	-0.172318	0.158103	0.104464	0.209723
46.6401	-0.17544	0.154982	0.0896225	0.19957
46.7401	-0.175442	0.162792	0.0950871	0.198004
46.84	-0.166847	0.171389	0.0943089	0.219099
46.9401	-0.187943	0.163576	0.0849323	0.198786
47.04	-0.183254	0.173731	0.0919628	0.198786
47.1401	-0.198103	0.163576	0.0778961	0.19175
47.2401	-0.195755	0.15733	0.0638371	0.180815
47.34	-0.210598	0.151857	0.0700893	0.172224
47.4401	-0.230913	0.142481	0.0607109	0.163628
47.54	-0.229347	0.148735	0.0583706	0.1691
47.6401	-0.241845	0.142481	0.0458727	0.16285
47.7401	-0.230129	0.151073	0.0489941	0.174566
47.84	-0.238724	0.13545	0.0388393	0.160505
47.9401	-0.241859	0.141699	0.0411701	0.155024
48.04	-0.253567	0.120619	0.0341511	0.13941
48.1401	-0.258258	0.124514	0.0263357	0.148784
48.2401	-0.258255	0.118264	0.0146198	0.151129
48.34	-0.27544	0.105764	0.00759	0.13785
48.4401	-0.290288	0.0940418	0.000554	0.12222
48.54	-0.287941	0.101078	-0.00413	0.121443
48.6401	-0.297322	0.0916996	-0.00804	0.112062
48.7401	-0.29966	0.0862374	-0.00491	0.1066
48.84	-0.307472	0.0838871	-0.0127239	0.108942
48.9401	-0.318419	0.0799809	-0.0213246	0.103466
49.04	-0.323879	0.0737386	-0.0213184	0.101912
49.1401	-0.330907	0.0604496	-0.0314708	0.0855069
49.2401	-0.331692	0.07373	-0.0244427	0.0847225
49.34	-0.340286	0.0690441	-0.0197544	0.0706615
49.4401	-0.327785	0.0682621	-0.0260057	0.076129
49.54	-0.327003	0.0768557	-0.0150661	0.0753498
49.6401	-0.344972	0.0651379	-0.0260038	0.0691004
49.7401	-0.33091	0.0690413	-0.0197544	0.0823803
49.84	-0.33091	0.0651379	-0.0330372	0.0690975
49.9401	-0.333255	0.0651379	-0.0314722	0.0659742
50.04	-0.327003	0.0768557	-0.0244427	0.077692
50.1401	-0.338727	0.0737324	-0.0314779	0.0706568
50.2401	-0.33638	0.0612364	-0.0369434	0.0698795
50.34	-0.331692	0.0565434	-0.0275669	0.0745678
50.4401	-0.343412	0.0456066	-0.0455399	0.0683136
50.54	-0.339504	0.052639	-0.0361614	0.062849
50.6401	-0.359819	0.0417004	-0.0400696	0.0526886
50.7401	-0.359818	0.037796	-0.0361614	0.0511303
50.84	-0.358253	0.0377941	-0.0392857	0.0534725
50.9401	-0.368414	0.0291996	-0.0455399	0.0425339
51.04	-0.366848	0.0260773	-0.0478802	0.0433178
51.1401	-0.357477	0.0424824	-0.0267906	0.0511246
51.2401	-0.359818	0.0260811	-0.0361614	0.0565968
51.34	-0.353565	0.0377941	-0.0244427	0.0675373
51.4401	-0.352784	0.0260754	-0.0361586	0.0565996
51.54	-0.34341	0.0377913	-0.0244427	0.062849
51.6401	-0.3481	0.0166988	-0.0260081	0.0565953
51.7401	-0.357471	0.0120158	-0.0189724	0.0519123
51.84	-0.348099	0.0151386	-0.0244427	0.0550365
51.9401	-0.355127	0.00967	-0.019752	0.0495687
52.04	-0.346535	0.0229487	-0.0174122	0.0503483
52.1401	-0.348098	0.0245113	-0.013505	0.0378485
52.2401	-0.355129	0.0159197	-0.0119419	0.0558186
52.34	-0.359818	0.0135746	-0.0244427	0.04566
52.4401	-0.355134	0.0135746	-0.0142922	0.0417495
52.54	-0.362942	0.00655	-0.0236607	0.0378475
52.6401	-0.377779	-0.00361	-0.0244365	0.0362935
52.7401	-0.362942	0.00888	-0.0166302	0.0495663
52.84	-0.359818	0.0112324	-0.0119419	0.0511303
52.9401	-0.367631	0.00498	-0.0142894	0.0565953
53.04	-0.381691	-0.000485	-0.0189724	0.0519123
53.1401	-0.374658	0.00654	-0.0181913	0.0612879
53.2401	-0.37466	0.00967	-0.00413	0.0659733
53.34	-0.391068	-0.00517	-0.0213184	0.0511303
53.4401	-0.39731	-0.0114231	-0.0150599	0.058167
53.54	-0.387161	-0.00284	-0.00491	0.0581608
53.6401	-0.386378	0.00264	-0.00647	0.0644102
53.7401	-0.377785	0.00811	-0.00413	0.0636311
53.84	-0.390285	0.00576	0.0114956	0.062067
53.9401	-0.398879	0.00186	0.00212	0.044879
54.04	-0.394192	-0.0083	-0.000223	0.0558186
54.1401	-0.391069	-0.0129871	0.00212	0.0565948
54.2401	-0.394192	-0.0176735	-0.00491	0.0511303
54.34	-0.394192	-0.0129871	-0.00179	0.0659733
54.4401	-0.389502	-0.00517	-0.00725	0.0659747
54.54	-0.39888	-0.00518	0.00524	0.0659733
54.6401	-0.398884	-0.00127	0.0029	0.065187
54.7401	-0.401222	-0.00517	-0.000223	0.0558186
54.84	-0.39888	-0.00127	0.00681	0.0683155
54.9401	-0.40591	-0.0083	-0.00179	0.0589428
55.04	-0.40591	-0.00127	-0.000223	0.0581608
55.1401	-0.394197	0.00576	0.0263333	0.065968
55.2401	-0.410599	-0.00986	0.0177441	0.0659733
55.34	-0.401222	-0.00361	0.0239964	0.0659733
55.4401	-0.402009	-0.00283	0.036489	0.0776877
55.54	-0.402004	-0.000482	0.0310268	0.061285
55.6401	-0.406694	-0.00596	0.0247731	0.0659719
55.7401	-0.420753	-0.00517	0.0318089	0.062067
55.84	-0.418411	-0.00986	0.0411816	0.0659733
55.9401	-0.425444	-0.0200176	0.0302429	0.0659714
56.04	-0.428566	-0.02314	0.0357151	0.0511303
56.1401	-0.437947	-0.0137691	0.0482078	0.0698752
56.2401	-0.440285	-0.0254836	0.0341511	0.061285
56.34	-0.445755	-0.0207996	0.0263386	0.0581608
56.4401	-0.448096	-0.0247059	0.0341525	0.054256
56.54	-0.442631	-0.0129886	0.0294628	0.0659733
56.6401	-0.444975	-0.0247059	0.0271187	0.0612831
56.7401	-0.448097	-0.024704	0.0263386	0.0558186
56.84	-0.449661	-0.0247059	0.0224323	0.0659733
56.9401	-0.449667	-0.0176754	0.0325809	0.0644031
57.04	-0.471535	-0.0364184	0.0200901	0.0558186
57.1401	-0.461386	-0.0247059	0.0450816	0.0761218
57.2401	-0.466846	-0.0278239	0.0435276	0.0753498
57.34	-0.449661	-0.0247059	0.0638371	0.0839405
57.4401	-0.456697	-0.0247059	0.0513344	0.0831566
57.54	-0.469193	-0.0293884	0.0489941	0.0808163
57.6401	-0.472324	-0.0356426	0.0411744	0.0940919
57.7401	-0.484035	-0.0489182	0.0388393	0.0808163
57.84	-0.480911	-0.0411129	0.0403996	0.0886288
57.9401	-0.47466	-0.0426731	0.0466509	0.0948801
58.04	-0.469193	-0.0458002	0.0419636	0.10816
58.1401	-0.467634	-0.0348606	0.0435219	0.118313
58.2401	-0.477005	-0.0489197	0.0443058	0.107378
58.34	-0.484035	-0.0442371	0.0474339	0.118319
58.4401	-0.488723	-0.0520496	0.0333695	0.107378
58.54	-0.483253	-0.0364251	0.0372753	0.109724
58.6401	-0.467634	-0.0278301	0.0435219	0.116749
58.7401	-0.477005	-0.0325127	0.0364933	0.119879
58.84	-0.484035	-0.0372066	0.0271206	0.121443
58.9401	-0.488725	-0.0325184	0.0341496	0.112065
59.04	-0.498878	-0.0395474	0.0341511	0.114412
59.1401	-0.497317	-0.0458012	0.0294638	0.107379
59.2401	-0.49419	-0.0348616	0.0193081	0.1066
59.34	-0.484818	-0.0254879	0.0294628	0.119097
59.4401	-0.495759	-0.0200176	0.0419588	0.117532
59.54	-0.503567	-0.0254831	0.0341511	0.112066
59.6401	-0.508255	-0.0254879	0.0341516	0.116755
59.7401	-0.502785	-0.0317369	0.0372753	0.115973
59.84	-0.498878	-0.0247059	0.0271206	0.114412
59.9401	-0.512942	-0.0293941	0.0224333	0.116755
60.04	-0.506691	-0.0309553	0.0310268	0.116755
60.1401	-0.511377	-0.0403309	0.0216522	0.116756
60.2401	-0.519974	-0.0372086	0.0341511	0.124567
60.34	-0.51841	-0.0325184	0.0310268	0.128473
60.4401	-0.534821	-0.0372066	0.0263343	0.11675
60.54	-0.542629	-0.0395446	0.0294628	0.119879
60.6401	-0.542625	-0.0442371	0.0271249	0.121447
60.7401	-0.535599	-0.0293984	0.0364933	0.128473
60.84	-0.54966	-0.0278301	0.0388393	0.124567
60.9401	-0.555918	-0.0325184	0.0224261	0.119873
61.04	-0.564503	-0.0442309	0.0193081	0.1066
61.1401	-0.55513	-0.0372066	0.0169625	0.119097
61.2401	-0.554348	-0.0442376	0.0271206	0.117537
61.34	-0.569191	-0.0473614	0.0193081	0.124567
61.4401	-0.566856	-0.0567379	0.0247674	0.123778
61.54	-0.578568	-0.0637612	0.0224323	0.105036
61.6401	-0.585604	-0.0637684	0.0114899	0.109718
61.7401	-0.590286	-0.0762634	0.00993	0.104254
61.84	-0.584816	-0.0707989	0.0107136	0.109724
61.9401	-0.569197	-0.0668926	0.0193024	0.116749
62.04	-0.578568	-0.0731392	0.0146198	0.104254
62.1401	-0.580908	-0.0707989	0.0193095	0.0948825
62.2401	-0.578568	-0.0637698	0.0130558	0.107378
62.34	-0.569191	-0.0637684	0.0224323	0.109724
62.4401	-0.563726	-0.0653324	0.0146184	0.107377
62.54	-0.569191	-0.0707974	0.0224323	0.109724
62.6401	-0.59341	-0.0786114	0.00759	0.0901928
62.7401	-0.59341	-0.0832996	0.0146198	0.092535
62.84	-0.59341	-0.0879879	0.00681	0.0855045
62.9401	-0.582469	-0.0903301	0.0146251	0.0980105
63.04	-0.577003	-0.0747104	0.0263386	0.108942
63.1401	-0.586381	-0.0809574	0.0263371	0.0925336
63.2401	-0.600441	-0.0903287	0.0224323	0.0948811
63.34	-0.598099	-0.0832996	0.0294628	0.0956593
63.4401	-0.600432	-0.0832996	0.0193172	0.0855136
63.54	-0.590286	-0.0762782	0.0411816	0.093317
63.6401	-0.600441	-0.0832996	0.0224319	0.0855041
63.7401	-0.609035	-0.0864234	0.0310268	0.094099
63.84	-0.612942	-0.0801754	0.0263386	0.093317
63.9401	-0.612937	-0.0786114	0.0294671	0.109728
64.04	-0.61763	-0.0645547	0.0294628	0.126909
64.1401	-0.61685	-0.0707989	0.0349312	0.129253
64.2401	-0.616848	-0.0668907	0.0388393	0.121443
64.34	-0.609818	-0.0614262	0.0458698	0.131598
64.4401	-0.61529	-0.0707989	0.0536766	0.133156
64.54	-0.61763	-0.0754814	0.0419636	0.126909
64.6401	-0.617636	-0.0762691	0.0521121	0.13628
64.7401	-0.636379	-0.0832934	0.0513401	0.126131
64.84	-0.629349	-0.0715809	0.0529003	0.138628
64.9401	-0.63169	-0.0668926	0.0505595	0.133945
65.04	-0.629349	-0.0731463	0.0607128	0.138628
65.1401	-0.623873	-0.0707989	0.0615001	0.144104
65.2401	-0.608253	-0.0520549	0.0654011	0.145662
65.34	-0.61763	-0.0684566	0.0654011	0.146441
65.4401	-0.617636	-0.0559559	0.0732074	0.155811
65.54	-0.623096	-0.0590739	0.0732136	0.144098
65.6401	-0.617629	-0.0559559	0.0685263	0.151912
65.7401	-0.612942	-0.0520506	0.0747776	0.160505
65.84	-0.612942	-0.0520496	0.0654011	0.172224
65.9401	-0.598103	-0.0520496	0.067739	0.174562
66.04	-0.605129	-0.0567336	0.0654011	0.175348
66.1401	-0.612947	-0.0520496	0.0583658	0.17925
66.2401	-0.616066	-0.0668879	0.0575886	0.167536
66.34	-0.62466	-0.0637684	0.0568066	0.180037
66.4401	-0.629349	-0.0801754	0.0583706	0.182379
66.54	-0.636379	-0.0707989	0.0536823	0.180037
66.6401	-0.641069	-0.0684566	0.0536809	0.177689
66.7401	-0.64341	-0.0754857	0.0505581	0.180037
66.84	-0.631691	-0.0590801	0.0607128	0.191755
66.9401	-0.617636	-0.0450191	0.0653949	0.194091
67.04	-0.635597	-0.0621982	0.0654011	0.191755
67.1401	-0.634036	-0.0536137	0.0607138	0.194098
67.2401	-0.627785	-0.0473623	0.0669651	0.187067
67.34	-0.629349	-0.0567379	0.0560246	0.190191
67.4401	-0.651218	-0.0668926	0.0419679	0.172228
67.54	-0.644192	-0.0598664	0.0505581	0.179255
67.6401	-0.648889	-0.0653324	0.0521092	0.178463
67.7401	-0.65591	-0.0707898	0.0349331	0.16363
67.84	-0.663723	-0.0668926	0.0310268	0.168318
67.9401	-0.660606	-0.0762691	0.0341439	0.178465
68.04	-0.667629	-0.0801682	0.0325871	0.16363
68.1401	-0.65904	-0.0832996	0.0318031	0.172218
68.2401	-0.68013	-0.0950127	0.0247746	0.154253
68.34	-0.673878	-0.0864239	0.0310268	0.157381
68.4401	-0.671538	-0.0864239	0.0193052	0.148002
68.54	-0.676224	-0.0840788	0.0216503	0.146441
68.6401	-0.683261	-0.0879879	0.00992	0.140967
68.7401	-0.702785	-0.10673	-0.00413	0.136286
68.84	-0.691067	-0.0934544	0.0114956	0.13785
68.9401	-0.695757	-0.103613	-0.00257	0.138626
69.04	-0.694973	-0.107517	-0.0135059	0.13941
69.1401	-0.709815	-0.11455	-0.0306897	0.126132
69.2401	-0.707474	-0.107521	-0.0213184	0.135504
69.34	-0.717628	-0.124704	-0.0345974	0.116755
69.4401	-0.711376	-0.11455	-0.0213141	0.124571
69.54	-0.699661	-0.104399	-0.00491	0.124567
69.6401	-0.705133	-0.117674	-0.0197601	0.121437
69.7401	-0.715286	-0.122356	-0.0369434	0.115191
69.84	-0.719193	-0.134081	-0.0408497	0.105036
69.9401	-0.709815	-0.126268	-0.0431905	0.102695
70.04	-0.702785	-0.114551	-0.0361614	0.112066
70.1401	-0.719199	-0.12705	-0.0408559	0.0972171
70.2401	-0.729347	-0.137199	-0.0556927	0.0823803
70.34	-0.734035	-0.153612	-0.0674114	0.0808163
70.4401	-0.727011	-0.141893	-0.0603871	0.0894046
70.54	-0.732471	-0.141887	-0.0736599	0.0745678
70.6401	-0.727002	-0.146582	-0.0799093	0.0761309
70.7401	-0.719193	-0.137208	-0.0705357	0.077692
70.84	-0.722317	-0.149706	-0.0799122	0.0745678
70.9401	-0.726226	-0.150488	-0.079133	0.0776892
71.04	-0.726223	-0.150485	-0.0869427	0.0644093
71.1401	-0.717631	-0.144236	-0.078351	0.0636282
71.2401	-0.719193	-0.153609	-0.0916309	0.0659733
71.34	-0.71138	-0.147364	-0.0838184	0.0690975
71.4401	-0.721533	-0.144236	-0.0775647	0.0659747
71.54	-0.722317	-0.134864	-0.0760059	0.0730038
71.6401	-0.725442	-0.156736	-0.0947561	0.0675364
71.7401	-0.723881	-0.155175	-0.0947552	0.061285
71.84	-0.729347	-0.155954	-0.109598	0.0558186
71.9401	-0.734035	-0.1583	-0.11585	0.0565968
72.04	-0.727005	-0.166113	-0.118193	0.0534725
72.1401	-0.72935	-0.168455	-0.12132	0.0440969
72.2401	-0.734035	-0.168452	-0.121317	0.0495663
72.34	-0.719193	-0.149706	-0.111162	0.0581608
72.4401	-0.730913	-0.15127	-0.106475	0.0464406
72.54	-0.728565	-0.160641	-0.106474	0.0511303
72.6401	-0.73091	-0.170019	-0.111161	0.044879
72.7401	-0.729347	-0.163768	-0.121317	0.0440998
72.84	-0.746536	-0.173925	-0.126005	0.0417538
72.9401	-0.744186	-0.176268	-0.121313	0.0347276
73.04	-0.730129	-0.166117	-0.111162	0.046442
73.1401	-0.746536	-0.161425	-0.118975	0.0347233
73.2401	-0.743412	-0.154394	-0.114286	0.0417538
73.34	-0.737942	-0.165331	-0.118193	0.0425358
73.4401	-0.729345	-0.153612	-0.106472	0.0511322
73.54	-0.726223	-0.145802	-0.0986614	0.0589428
73.6401	-0.734035	-0.153612	-0.106473	0.0534735
73.7401	-0.722317	-0.145019	-0.109598	0.0581608
73.84	-0.719193	-0.1583	-0.106474	0.0659733
73.9401	-0.726225	-0.153612	-0.103352	0.0659714
74.04	-0.729347	-0.168453	-0.0970974	0.0659733
74.1401	-0.730908	-0.165331	-0.0994406	0.0737886
74.2401	-0.721535	-0.153615	-0.0916309	0.0855045
74.34	-0.719193	-0.155176	-0.0986614	0.077692
74.4401	-0.717629	-0.156736	-0.0978804	0.0745668
74.54	-0.727005	-0.158299	-0.108038	0.076128
74.6401	-0.722322	-0.156736	-0.0971031	0.0753441
74.7401	-0.734035	-0.166107	-0.107256	0.0683155
74.84	-0.734035	-0.184862	-0.109598	0.0659733
74.9401	-0.729346	-0.180174	-0.106472	0.0636325
75.04	-0.738724	-0.173145	-0.0994434	0.0683155
75.1401	-0.748879	-0.176268	-0.121318	0.0675364
75.2401	-0.747318	-0.182519	-0.111162	0.061285
75.34	-0.74263	-0.177832	-0.122881	0.0644093
75.4401	-0.755905	-0.187986	-0.136156	0.0558228
75.54	-0.741848	-0.18096	-0.114286	0.0745678
75.6401	-0.738728	-0.184862	-0.0994477	0.0729995
75.7401	-0.745754	-0.184858	-0.115068	0.0690975
75.84	-0.748878	-0.187986	-0.108816	0.0675373
75.9401	-0.758256	-0.18252	-0.107257	0.0651898
76.04	-0.755909	-0.180172	-0.116629	0.0659733
76.1401	-0.755128	-0.184862	-0.115848	0.0495691
76.2401	-0.745754	-0.180959	-0.109598	0.0589428
76.34	-0.753567	-0.188768	-0.107256	0.0503483
76.4401	-0.760593	-0.192675	-0.118188	0.0495706
76.54	-0.758255	-0.197367	-0.106474	0.0542545
76.6401	-0.765284	-0.204393	-0.106472	0.0511322
76.7401	-0.765285	-0.196583	-0.0939732	0.0495663
76.84	-0.758255	-0.184862	-0.0885067	0.0542545
76.9401	-0.768415	-0.187986	-0.0775719	0.0597191
77.04	-0.784817	-0.197357	-0.0877247	0.060503
77.1401	-0.777006	-0.204393	-0.0791321	0.0542526
77.2401	-0.784817	-0.207516	-0.0705357	0.0440998
77.34	-0.777786	-0.200487	-0.0681934	0.0534725
77.4401	-0.784821	-0.205175	-0.086947	0.0370612
77.54	-0.796535	-0.212202	-0.0947552	0.0276928
77.6401	-0.79185	-0.219236	-0.0869455	0.0347204
77.7401	-0.79966	-0.231734	-0.0939732	0.0276928
77.84	-0.792629	-0.231737	-0.0838184	0.0394115
77.9401	-0.794199	-0.221582	-0.0674176	0.0534663
78.04	-0.79966	-0.227043	-0.0783482	0.0386295
78.1401	-0.801223	-0.235643	-0.0869417	0.0417547
78.2401	-0.802784	-0.22705	-0.0752239	0.0362873
78.34	-0.813725	-0.233301	-0.0752239	0.029253
78.4401	-0.808259	-0.235643	-0.0721045	0.0229998
78.54	-0.816067	-0.243451	-0.0822544	0.0198803
78.6401	-0.823882	-0.255175	-0.0752268	0.0183134
78.7401	-0.823879	-0.255172	-0.0885067	0.015192
78.84	-0.827003	-0.266111	-0.0892849	0.000349
78.9401	-0.819976	-0.2708	-0.0830393	0.0105009
79.04	-0.83638	-0.272361	-0.0877247	0.00269
79.1401	-0.838725	-0.281736	-0.0986643	0.00503
79.2401	-0.840286	-0.281734	-0.101786	-0.00434
79.34	-0.840286	-0.267675	-0.0877247	0.00738
79.4401	-0.847322	-0.279394	-0.0900717	0.010499
79.54	-0.855129	-0.277825	-0.0994434	-0.0121517
79.6401	-0.854349	-0.281736	-0.0939751	-0.00825
79.7401	-0.858253	-0.274704	-0.0869427	-0.00746
79.84	-0.852787	-0.275488	-0.0799122	-0.000433
79.9401	-0.855127	-0.27783	-0.090065	-0.0121498
80.04	-0.852005	-0.267677	-0.0799122	-0.017622
80.1401	-0.842623	-0.271582	-0.0838132	-0.00355
80.2401	-0.827003	-0.253616	-0.0658474	0.00426
80.34	-0.84341	-0.255957	-0.0635052	0.00269
80.4401	-0.840291	-0.248144	-0.0681977	0.00347
80.54	-0.847317	-0.266889	-0.0720997	0.00347
80.6401	-0.838723	-0.253611	-0.0541296	0.00894
80.7401	-0.84341	-0.248143	-0.0556927	0.00582
80.84	-0.84341	-0.261423	-0.0588169	0.000349
80.9401	-0.836384	-0.260645	-0.0533547	0.00738
81.04	-0.855129	-0.262983	-0.0674114	-0.000433
81.1401	-0.847323	-0.271582	-0.0721059	-0.00591
81.2401	-0.850441	-0.277042	-0.0775661	-0.00668
81.34	-0.84341	-0.267675	-0.0603809	-0.00121
81.4401	-0.844981	-0.255175	-0.0525746	0.00347
81.54	-0.86216	-0.270011	-0.0580349	0.000349
81.6401	-0.855132	-0.262987	-0.0525713	0.000346
81.7401	-0.859818	-0.267673	-0.0478802	0.00582
81.84	-0.877785	-0.274706	-0.0510044	0.00504
81.9401	-0.877783	-0.258299	-0.0392838	0.0144119
82.04	-0.86763	-0.255959	-0.0291309	0.0222225
82.1401	-0.874662	-0.270018	-0.0408516	0.00347
82.2401	-0.87466	-0.274704	-0.0392857	0.00504
82.34	-0.86763	-0.267675	-0.0486622	0.0066
82.4401	-0.871535	-0.274706	-0.0478792	0.00582
82.54	-0.877003	-0.266112	-0.0361614	0.00504
82.6401	-0.87935	-0.284082	-0.0486636	0.00269
82.7401	-0.889503	-0.277047	-0.0463161	-0.00434
82.84	-0.882473	-0.2708	-0.0322552	-0.00434
82.9401	-0.879355	-0.264551	-0.0377316	0.00347
83.04	-0.901222	-0.28173	-0.0385036	0.000349
83.1401	-0.895753	-0.274706	-0.0408468	0.00738
83.2401	-0.886379	-0.259866	-0.0361614	0.0105038
83.34	-0.889503	-0.253611	-0.0283489	0.0245686
83.4401	-0.894189	-0.267675	-0.0361586	0.0175371
83.54	-0.894192	-0.258302	-0.0244427	0.015192
83.6401	-0.879355	-0.24502	-0.0166364	0.0183101
83.7401	-0.889503	-0.258293	-0.0283489	0.0128498
83.84	-0.89888	-0.251268	-0.0213184	0.0175343
83.9401	-0.913725	-0.2708	-0.0314755	0.000347
84.04	-0.912941	-0.283298	-0.0252247	0.00347
84.1401	-0.898875	-0.274706	-0.0244379	0.0105085
84.2401	-0.886379	-0.26221	-0.0119419	0.0198803
84.34	-0.89888	-0.267675	-0.0096	0.0222225
84.4401	-0.902013	-0.282518	-0.00961	0.0120587
84.54	-0.912159	-0.294228	-0.0267849	0.00738
84.6401	-0.918417	-0.294237	-0.0213246	0.00737
84.7401	-0.928566	-0.297355	-0.0314732	0.00426
84.84	-0.926224	-0.295019	-0.0260067	0.00972
84.9401	-0.937158	-0.294237	-0.0158458	0.00816
85.04	-0.93013	-0.297364	-0.0127239	0.0190983
85.1401	-0.937165	-0.30205	-0.0244474	0.010499
85.2401	-0.940285	-0.306733	-0.0392857	0.000349
85.34	-0.941849	-0.318457	-0.0377254	-0.00903
85.4401	-0.94029	-0.323923	-0.0314789	-0.00278
85.54	-0.95435	-0.326263	-0.0439739	-0.002
85.6401	-0.948103	-0.329393	-0.0353851	-0.00278
85.7401	-0.957474	-0.334076	-0.0533504	-0.00512
85.84	-0.959816	-0.336424	-0.0463161	-0.00434
85.9401	-0.964501	-0.352831	-0.0486593	-0.0168371
86.04	-0.964504	-0.337991	-0.0439739	-0.00746
86.1401	-0.969194	-0.345018	-0.0572581	-0.0137172
86.2401	-0.979347	-0.340329	-0.0502224	-0.0113697
86.34	-0.988724	-0.357519	-0.0525684	-0.016058
86.4401	-0.979342	-0.349707	-0.0509996	-0.0121469
86.54	-0.964504	-0.332522	-0.0330372	-0.0129337
86.6401	-0.967627	-0.34033	-0.0314717	-0.00668
86.7401	-0.977005	-0.337989	-0.0361614	0.00269
86.84	-0.984035	-0.355955	-0.0392857	-0.0191822
86.9401	-0.980908	-0.352831	-0.0455351	-0.0160551
87.04	-0.976223	-0.34971	-0.0361614	-0.00121
87.1401	-0.957483	-0.337988	-0.0408587	0.00268
87.2401	-0.984035	-0.352822	-0.0588169	-0.00746
87.34	-0.987942	-0.359861	-0.0525684	-0.0129337
87.4401	-0.967622	-0.344236	-0.0463099	0.000355
87.54	-0.957474	-0.330964	-0.0291309	0.00738
87.6401	-0.956686	-0.337206	-0.0283437	0.0151973
87.7401	-0.943409	-0.323928	-0.0244427	0.0269108
87.84	-0.937943	-0.309862	-0.0275669	0.0433178
87.9401	-0.930134	-0.318457	-0.026011	0.0448737
88.04	-0.93716	-0.333295	-0.0236607	0.047224
88.1401	-0.932465	-0.330175	-0.016623	0.0464492
88.2401	-0.921535	-0.313776	-0.0166302	0.0581608
88.34	-0.909035	-0.304392	-0.0197544	0.0675373
88.4401	-0.926216	-0.303614	-0.024435	0.0566044
88.54	-0.913723	-0.281744	-0.0135059	0.0737858
88.6401	-0.905901	-0.270018	0.0076	0.0902019
88.7401	-0.881691	-0.250495	0.0146198	0.101912
88.84	-0.870754	-0.220018	0.0310268	0.115973
88.9401	-0.890293	-0.212206	0.0380497	0.101904
89.04	-0.919193	-0.232512	0.0138378	0.0964413
89.1401	-0.949677	-0.267675	0.0177283	0.0925193
89.2401	-0.975441	-0.298128	-0.00101	0.00816
89.34	-0.980129	-0.341894	-0.0447559	-0.0363712
89.4401	-1.04504	-0.416113	-0.0995059	-0.123153
89.54	-1.32153	-0.582455	-0.199442	-0.331682
89.6401	-1.50908	-1.0458	-0.490108	-0.543442
89.7401*	-1.44576*	-1.0231*	-0.520536*	-0.494965*
89.84*	-0.896538*	-0.294239*	-0.0361614*	0.0394096*
89.9401*	-0.903637*	0.019825*	0.291113*	0.306528*
90.04*	-0.513723*	-0.277761*	0.0849323*	-0.226213*
90.1401*	-9.766*	-3.53643*	-0.95172*	-1.69959*
90.2401*	-3.39966*	-1.50837*	-1.22991*	-0.109026*
90.34*	-0.167629*	0.383106*	0.187277*	0.183941*
90.4401*	-0.173062*	0.0557652*	0.140436*	-0.00977*
90.54*	-0.599663*	-0.457553*	-0.100225*	-0.049654*
90.6401*	-1.2012*	-0.353611*	-0.258801*	0.00271*
90.7401*	-1.44341*	-0.521596*	-0.200224*	-0.0160561*
90.84	-1.5356	-0.738768	-0.227568	-0.0785561
90.9401	-1.50666	-0.805174	-0.290038	-0.0824327
91.04	-1.46529	-0.812236	-0.295538	-0.0934029
91.1401	-1.46446	-0.785643	-0.270496	-0.0980468
91.2401	-1.47622	-0.74037	-0.259596	-0.093401
91.34	-1.49575	-0.707518	-0.29788	-0.118401
91.4401	-1.47853	-0.663769	-0.33222	-0.133211
91.54	-1.51919	-0.647396	-0.336943	-0.169182
91.6401	-1.49962	-0.641111	-0.353312	-0.179305
91.7401	-1.4981	-0.64896	-0.351789	-0.17934
91.84	-1.48794	-0.645802	-0.347101	-0.17934
91.9401	-1.47618	-0.619236	-0.315027	-0.173831
92.04	-1.46138	-0.606774	-0.313505	-0.179338
92.1401	-1.45196	-0.586426	-0.340028	-0.160548
92.2401	-1.41998	-0.602876	-0.328352	-0.151997
92.34	-1.36841	-0.5833	-0.287722	-0.122307
92.4401	-1.36603	-0.591892	-0.302526	-0.0980492
92.54	-1.3395	-0.595055	-0.304911	-0.0715256
92.6401	-1.31449	-0.578613	-0.3088	-0.0386944
92.7401	-1.32857	-0.60285	-0.325222	-0.0504322
92.84	-1.31606	-0.572361	-0.313503	-0.0246506
92.9401	-1.31134	-0.534861	-0.298617	-0.0402322
93.04	-1.27622	-0.51225	-0.297882	-0.0059
93.1401	-1.26214	-0.514549	-0.313486	0.0136495
93.2401	-1.27622	-0.535662	-0.326004	-0.0113697
93.34	-1.28013	-0.536427	-0.343975	-0.0160599
93.4401	-1.24572	-0.505173	-0.308789	0.0269408
93.54	-1.23091	-0.49817	-0.302567	0.0190983
93.6401	-1.22619	-0.500486	-0.271287	0.015223
93.7401	-1.23326	-0.491925	-0.237726	0.0151901
93.84	-1.21138	-0.49033	-0.220535	-0.00121
93.9401	-1.2137	-0.493454	-0.211137	0.0035
94.04	-1.19966	-0.510666	-0.216629	0.0120678
94.1401	-1.24493	-0.547361	-0.262684	-0.0121121
94.2401	-1.21138	-0.521617	-0.220535	0.0175362
94.34	-1.19029	-0.511427	-0.222101	0.00894
94.4401	-1.21448	-0.537205	-0.254889	-0.0121288
94.54	-1.22232	-0.536446	-0.243193	-0.0168381
94.6401	-1.25276	-0.55908	-0.27129	-0.0472798
94.7401	-1.23716	-0.552074	-0.261942	-0.0355873
94.84	-1.25513	-0.5833	-0.290848	-0.0355892
94.9401	-1.25589	-0.566895	-0.281455	-0.0230699
95.04	-1.23872	-0.576288	-0.279129	-0.00746
95.1401	-1.24495	-0.560642	-0.27051	-0.0254059
95.2401	-1.20357	-0.548168	-0.231472	-0.0277748
95.34	-1.22622	-0.59033	-0.247099	-0.047308
95.4401	-1.24807	-0.587208	-0.24238	-0.0425892
95.54	-1.23404	-0.588018	-0.219755	-0.046526
95.6401	-1.24339	-0.595018	-0.216607	-0.0558782
95.7401	-1.25122	-0.597387	-0.198664	-0.0551224
95.84	-1.24341	-0.575487	-0.184599	-0.0551205
95.9401	-1.23402	-0.569237	-0.186141	-0.0793185
96.04	-1.22622	-0.59035	-0.16741	-0.0699635
96.1401	-1.23323	-0.575487	-0.150204	-0.0715065
96.2401	-1.21919	-0.575506	-0.150223	-0.062933
96.34	-1.21685	-0.559082	-0.175226	-0.0699654
96.4401	-1.20745	-0.545017	-0.169734	-0.0582252
96.54	-1.21372	-0.546599	-0.191629	-0.0473061
96.6401	-1.19182	-0.502048	-0.181446	0.0035
96.7401	-1.15513	-0.477856	-0.176004	0.0230064
96.84	-1.12857	-0.477831	-0.181473	0.0230045
96.9401	-1.13948	-0.477049	-0.199418	0.0269365
97.04	-1.15591	-0.462228	-0.204128	0.031599
97.1401	-1.15589	-0.423143	-0.20098	0.0417795
97.2401	-1.1481	-0.403636	-0.208036	0.046442
97.34	-1.14419	-0.418455	-0.222879	0.0230064
97.4401	-1.15901	-0.442673	-0.21895	0.0199032
97.54	-1.15982	-0.431761	-0.209599	0.0261288
97.6401	-1.17856	-0.453611	-0.199436	0.0316052
97.7401	-1.19263	-0.495024	-0.215849	0.0222225
97.84	-1.22935	-0.49658	-0.220535	-0.00434
97.9401	-1.22932	-0.488768	-0.211137	0.0120912
98.04	-1.21919	-0.489573	-0.179911	-0.0121517
98.1401	-1.19183	-0.502831	-0.186921	-0.00901
98.2401	-1.19419	-0.505195	-0.195536	0.0198803
98.34	-1.18716	-0.531736	-0.195536	0.0183182
98.4401	-1.16293	-0.505955	-0.169741	0.0542674
98.54	-1.15591	-0.530971	-0.183819	0.0480022
98.6401	-1.13166	-0.556736	-0.191598	0.0581918
98.7401	-1.08091	-0.531767	-0.17288	0.0761299
98.84	-1.10513	-0.544235	-0.201004	0.0511303
98.9401	-1.12855	-0.563768	-0.219741	0.0347376
99.04	-1.10513	-0.571595	-0.207254	0.0433178
99.1401	-1.06605	-0.563768	-0.204111	0.061306
99.2401	-1.06138	-0.568474	-0.212723	0.0659733
99.34	-1.07857	-0.5833	-0.215849	0.0417557
99.4401	-1.06918	-0.585642	-0.214278	0.0480127
99.54	-1.09732	-0.591899	-0.243973	0.0183182
99.6401	-1.06605	-0.531736	-0.20021	0.0738001
99.7401	-1.09341	-0.517688	-0.208036	0.077692
99.84	-1.10748	-0.527052	-0.175226	0.044096
99.9401	-1.08557	-0.505175	-0.137693	0.0613179
100.04	-1.05122	-0.485674	-0.106474	0.0855045
100.14	-1.05277	-0.481735	-0.117393	0.0894308
100.24	-1.05669	-0.486444	-0.127567	0.112066
100.34	-1.07779	-0.488768	-0.157255	0.109724
100.44	-1.06137	-0.478611	-0.157245	0.112078
100.54	-1.06138	-0.49659	-0.165066	0.101912
100.64	-1.04263	-0.497362	-0.156473	0.10113
100.74	-1.05435	-0.5208	-0.17288	0.0815983
100.84	-1.0231	-0.505955	-0.158035	0.077692
100.94	-0.995759	-0.473925	-0.158041	0.115968
101.04	-1.00357	-0.501264	-0.184599	0.0808182
101.14	-1.01059	-0.5208	-0.207245	0.0823898
101.24	-1.00825	-0.512215	-0.212723	0.0659733
101.34	-1.00513	-0.475487	-0.193974	0.0565987
101.44	-1.0059	-0.488768	-0.186932	0.0120769
101.54	-1.01216	-0.501277	-0.196318	0.015192
101.64	-0.98792	-0.492674	-0.180671	0.015214
101.74	-0.991066	-0.466132	-0.160379	0.0394115
101.84	-1.00357	-0.478613	-0.186161	0.0339413
101.94	-1.01528	-0.469236	-0.176	0.0300417
102.04	-1.01216	-0.48721	-0.164286	0.00816
102.14	-1.01059	-0.500486	-0.144743	0.0152054
102.24	-1.01138	-0.493467	-0.133818	-0.000433
102.34	-1.00747	-0.498144	-0.139286	-0.00903
102.44	-0.978547	-0.487989	-0.127547	0.00115
102.54	-0.966066	-0.470823	-0.0885048	0.030035
102.64	-0.955122	-0.469236	-0.0509982	0.0198865
102.74	-0.954348	-0.49815	-0.0799122	-0.00121
102.84	-0.964504	-0.49658	-0.0947552	-0.00434
102.94	-0.963704	-0.49736	-0.0970793	-0.0191641
103.04	-0.948879	-0.485662	-0.107256	-0.016058
103.14	-0.940258	-0.466112	-0.123634	-0.0238438
103.24	-0.898096	-0.422388	-0.13616	0.015974
103.34	-0.86216	-0.403612	-0.137724	0.0542545
103.44	-0.851997	-0.415331	-0.135372	0.044888
103.54	-0.866066	-0.426276	-0.163504	0.0331631
103.64	-0.886363	-0.430956	-0.200987	0.0144286
103.74	-0.881691	-0.439565	-0.242411	0.0269108
103.84	-0.884035	-0.43955	-0.232256	0.030035
103.94	-0.862145	-0.446581	-0.222865	0.0464568
104.04	-0.834816	-0.461439	-0.196316	0.0198803
104.14	-0.804328	-0.455175	-0.169736	0.0222421
104.24	-0.789503	-0.473944	-0.161161	0.015192
104.34	-0.795753	-0.477831	-0.161161	0.0112858
104.44	-0.788706	-0.466112	-0.140049	0.00349
104.54	-0.784035	-0.449722	-0.126003	0.0198803
104.64	-0.781678	-0.473925	-0.12599	0.0222373
104.74	-0.759815	-0.473939	-0.0947552	0.0511303
104.84	-0.748878	-0.480955	-0.090847	0.0464439
104.94	-0.734016	-0.454393	-0.0431728	0.0628681
105.04	-0.738722	-0.438005	-0.0361614	0.0690994
105.14	-0.752761	-0.415331	-0.019731	0.0738091
105.24	-0.738724	-0.408324	-0.0260048	0.0886288
105.34	-0.750443	-0.388769	-0.0283489	0.0980053
105.44	-0.748865	-0.402048	-0.0314598	0.105051
105.54	-0.758255	-0.416126	-0.0338173	0.116755
105.64	-0.768402	-0.419235	-0.029901	0.113638
105.74	-0.769974	-0.424716	-0.0385056	0.104254
105.84	-0.760597	-0.418455	-0.0314732	0.105038
105.94	-0.762154	-0.423143	-0.0408421	0.100355
106.04	-0.752785	-0.446589	-0.0595989	0.078474
106.14	-0.75356	-0.442675	-0.079123	0.0581679
106.24	-0.765285	-0.449712	-0.101786	0.0300369
106.34	-0.804348	-0.474705	-0.138504	0.000349
106.44	-0.792629	-0.46533	-0.145536	0.00738
106.54	-0.815285	-0.486423	-0.160379	-0.0199642
106.64	-0.844192	-0.498144	-0.169755	-0.0316825
106.74	-0.866848	-0.524706	-0.180693	-0.047308
106.84	-0.869972	-0.527048	-0.179129	-0.0230885
106.94	-0.882462	-0.532518	-0.172869	-0.031672
107.04	-0.871536	-0.521593	-0.170538	-0.0527782
107.14	-0.879344	-0.512987	-0.165065	-0.0699606
107.24	-0.896534	-0.52002	-0.195536	-0.0629311
107.34	-0.871536	-0.50205	-0.156473	-0.0519962
107.44	-0.869959	-0.472361	-0.129116	-0.0293236
107.54	-0.87466	-0.459095	-0.115849	-0.0332451
107.64	-0.882466	-0.447361	-0.106467	-0.0582376
107.74	-0.894192	-0.477056	-0.106474	-0.0707455
107.84	-0.86763	-0.455175	-0.0783482	-0.0441837
107.94	-0.862933	-0.457518	-0.06037	-0.0558915
108.04	-0.879349	-0.455184	-0.0603809	-0.0660572
108.14	-0.889485	-0.484861	-0.07833	-0.0824442
108.24	-0.886379	-0.4591	-0.0674114	-0.0598087
108.34	-0.869972	-0.449705	-0.0283489	-0.030901
108.44	-0.8598	-0.444237	-0.0134883	-0.0207286
108.54	-0.845753	-0.44191	0.00368	-0.0113697
108.64	-0.816841	-0.410643	0.0240026	-0.00433
108.74	-0.820755	-0.393464	0.00915	0.013628
108.84	-0.815285	-0.410643	-0.0096	0.0245686
108.94	-0.793395	-0.383299	-0.0088	0.0347376
109.04	-0.77544	-0.352845	-0.0119419	0.046442
109.14	-0.75824	-0.345018	-0.0361466	0.0659881
109.24	-0.741066	-0.321596	-0.0330353	0.100349
109.34	-0.745754	-0.337986	-0.0431919	0.0855045
109.44	-0.773095	-0.36455	-0.0681906	0.0534754
109.54	-0.773098	-0.364552	-0.0900669	0.0401936
109.64	-0.797315	-0.36455	-0.115846	0.00973
109.74	-0.804348	-0.364552	-0.116629	-0.00434
109.84	-0.798878	-0.383299	-0.126005	-0.00356
109.94	-0.758252	-0.360643	-0.0947523	0.0144129
110.04	-0.765285	-0.372365	-0.103348	-0.0121517
110.14	-0.777779	-0.369238	-0.0947475	-0.00433
110.24	-0.772316	-0.3794	-0.0986614	0.000349
110.34	-0.755909	-0.384079	-0.0970974	-0.00746
110.44	-0.758232	-0.410643	-0.125984	-0.016037
110.54	-0.762161	-0.392696	-0.118975	0.0347233
110.64	-0.740266	-0.386423	-0.133018	0.0620866
110.74	-0.716068	-0.393475	-0.127569	0.0730038
110.84	-0.713722	-0.3958	-0.126005	0.0737858
110.94	-0.726211	-0.403612	-0.144742	0.0706735
111.04	-0.70591	-0.402842	-0.133818	0.0855045
111.14	-0.695745	-0.376268	-0.149433	0.0964513
111.24	-0.682472	-0.384091	-0.137724	0.117537
111.34	-0.673878	-0.374704	-0.13616	0.126131
111.44	-0.680909	-0.362207	-0.12366	0.133945
111.54	-0.682472	-0.368459	-0.133036	0.129255
111.64	-0.684035	-0.369238	-0.134599	0.11988
111.74	-0.673878	-0.374705	-0.124441	0.1066
111.84	-0.677786	-0.396582	-0.118975	0.0956593
111.94	-0.690282	-0.411425	-0.133815	0.0901957
112.04	-0.690285	-0.41377	-0.137722	0.0870686
112.14	-0.687149	-0.4083	-0.140836	0.0925469
112.24	-0.687943	-0.391905	-0.138506	0.0878487
112.34	-0.682472	-0.391893	-0.137724	0.0948811
112.44	-0.675435	-0.384081	-0.118186	0.0972304
112.54	-0.675442	-0.395807	-0.113504	0.0972233
112.64	-0.663711	-0.384081	-0.0947433	0.0972352
112.74	-0.660599	-0.377062	-0.092411	0.112066
112.84	-0.651222	-0.359861	-0.0970974	0.093317
112.94	-0.639487	-0.367674	-0.107237	0.0902095
113.04	-0.616848	-0.333316	-0.101786	0.109724
113.14	-0.609815	-0.3333	-0.0877218	0.112069
113.24	-0.62466	-0.333302	-0.106474	0.0972233
113.34	-0.616848	-0.313768	-0.0939732	0.0972233
113.44	-0.600441	-0.297361	-0.0994415	0.077692
113.54	-0.619972	-0.326267	-0.121317	0.0659733
113.64	-0.627006	-0.350489	-0.118976	0.0534711
113.74	-0.651222	-0.382515	-0.118193	0.046442
113.84	-0.639503	-0.384081	-0.101786	0.046442
113.94	-0.616833	-0.369238	-0.0673966	0.0659881
114.04	-0.616848	-0.340345	-0.044754	0.0737858
114.14	-0.612931	-0.334082	-0.0213079	0.0777025
114.24	-0.616848	-0.323936	-0.0220985	0.0753479
114.34	-0.608253	-0.322363	-0.0220985	0.0800362
114.44	-0.602005	-0.349707	-0.0400677	0.0378475
114.54	-0.605129	-0.361425	-0.0361614	0.0269108
114.64	-0.604333	-0.344236	-0.0400534	0.0191126
114.74	-0.590284	-0.336438	-0.0236607	0.0362873
114.84	-0.592628	-0.345018	-0.0213184	0.0534725
114.94	-0.569178	-0.348145	-0.0353661	0.0394249
115.04	-0.551224	-0.334879	-0.0135059	0.0495663
115.14	-0.541833	-0.33252	0.000573	0.0558329
115.24	-0.530128	-0.309096	0.00759	0.0698795
115.34	-0.539505	-0.298925	0.00212	0.061285
115.44	-0.523095	-0.282518	0.00212	0.0659761
115.54	-0.527004	-0.286427	-0.00491	0.0659733
115.64	-0.505905	-0.270018	0.00759	0.0823846
115.74	-0.512941	-0.270804	0.0146198	0.077692
115.84	-0.495754	-0.255175	0.0341511	0.0956612
115.94	-0.460584	-0.232517	0.0419779	0.130052
116.04	-0.435596	-0.211438	0.0505581	0.144098
116.14	-0.430125	-0.209082	0.0529051	0.155822
116.24	-0.43013	-0.216117	0.0450878	0.151129
116.34	-0.440285	-0.216112	0.0466518	0.148787
116.44	-0.448095	-0.214548	0.0458717	0.17535
116.54	-0.454348	-0.209084	0.0419636	0.183161
116.64	-0.466837	-0.216112	0.0388484	0.175357
116.74	-0.453568	-0.219245	0.0489941	0.175348
116.84	-0.444973	-0.202049	0.0489941	0.182379
116.94	-0.448863	-0.203611	0.0497923	0.191772
117.04	-0.420753	-0.189567	0.0810261	0.190191
117.14	-0.430126	-0.199705	0.0974355	0.180039
117.24	-0.436378	-0.20752	0.0888386	0.179255
117.34	-0.464504	-0.2208	0.0614948	0.167536
117.44	-0.464507	-0.219236	0.0700865	0.175345
117.54	-0.469193	-0.22861	0.0560265	0.174566
117.64	-0.452001	-0.207518	0.066186	0.18707
117.74	-0.448097	-0.204396	0.080246	0.175348
117.84	-0.477003	-0.21533	0.0583706	0.172224
117.94	-0.472315	-0.209864	0.0489955	0.177692
118.04	-0.484035	-0.21924	0.0466499	0.165192
118.14	-0.467627	-0.199705	0.065403	0.170662
118.24	-0.473881	-0.206739	0.0607128	0.17066
118.34	-0.471535	-0.206736	0.0661831	0.16363
118.44	-0.488723	-0.228613	0.0560269	0.148005
118.54	-0.49966	-0.230956	0.0466518	0.140192
118.64	-0.47935	-0.216894	0.0583682	0.144096
118.74	-0.476223	-0.235641	0.0521202	0.13238
118.84	-0.472317	-0.222363	0.0521202	0.133942
118.94	-0.453562	-0.202051	0.0591564	0.165977
119.04	-0.435596	-0.204399	0.0583706	0.176912
119.14	-0.430125	-0.199705	0.0536876	0.173791
119.24	-0.433254	-0.19268	0.0536823	0.167536
119.34	-0.433254	-0.177832	0.0654011	0.160505
119.44	-0.436378	-0.187986	0.0622768	0.155817
119.54	-0.452785	-0.195799	0.0380573	0.140974
119.64	-0.454351	-0.21455	0.0169606	0.138627
119.74	-0.46294	-0.222359	0.0029	0.121443
119.84	-0.46138	-0.2208	-0.00413	0.112066
119.94	-0.467629	-0.227049	-0.0197554	0.0823793
120.04	-0.473881	-0.2333	-0.0424118	0.0730038
120.14	-0.491062	-0.234081	-0.0416236	0.0706658
120.24	-0.479347	-0.228619	-0.0361614	0.0730038
120.34	-0.484035	-0.231737	-0.0338173	0.046442
120.44	-0.46919	-0.240332	-0.0283461	0.0464449
120.54	-0.491066	-0.234864	-0.0361614	0.0300369
120.64	-0.495752	-0.219236	-0.0385017	0.0441017
120.74	-0.49263	-0.220802	-0.0447559	0.0347233
120.84	-0.491066	-0.227049	-0.0392857	0.0386295
120.94	-0.498881	-0.223925	-0.0361643	0.0237837
121.04	-0.519974	-0.227046	-0.0275669	0.00972
121.14	-0.523099	-0.236425	-0.0416331	-0.00903
121.24	-0.531691	-0.236422	-0.0588169	0.000349
121.34	-0.541847	-0.258299	-0.076786	-0.00434
121.44	-0.539509	-0.236425	-0.07054	0.00269
121.54	-0.553566	-0.25517	-0.0791302	-0.0113697
121.64	-0.549654	-0.253611	-0.0775599	-0.00433
121.74	-0.536381	-0.257525	-0.0650692	-0.00903
121.84	-0.534035	-0.262205	-0.0510044	-0.0144939
121.94	-0.530122	-0.253611	-0.0556865	-0.0238643
122.04	-0.51685	-0.252839	-0.0525684	-0.0254345
122.14	-0.522302	-0.251268	-0.0666156	-0.0238566
122.24	-0.507473	-0.255188	-0.0525684	-0.0113697
122.34	-0.522316	-0.255175	-0.0431919	-0.0113697
122.44	-0.498879	-0.250486	-0.0244431	0.00738
122.54	-0.49966	-0.244237	-0.0291309	-0.00512
122.64	-0.50825	-0.270018	-0.0314684	-0.0191774
122.74	-0.507473	-0.259868	-0.0213184	-0.016058
122.84	-0.49263	-0.262987	-0.00882	-0.00903
122.94	-0.483249	-0.270018	0.00291	-0.0160537
123.04	-0.484035	-0.26768	-0.000223	-0.016058
123.14	-0.479338	-0.282518	-0.0049	-0.0152669
123.24	-0.477005	-0.274715	0.0177441	-0.00434
123.34	-0.471535	-0.270018	0.0239964	0.000349
123.44	-0.472319	-0.275488	0.0333667	0.0066
123.54	-0.476223	-0.286422	0.0255566	0.00347
123.64	-0.464499	-0.289549	0.0341558	0.0105085
123.74	-0.449661	-0.286429	0.0497761	0.0230045
123.84	-0.45513	-0.274706	0.0700874	0.0315971
123.94	-0.456685	-0.274706	0.0732207	0.0198874
124.04	-0.441849	-0.262994	0.0849323	0.0370674
124.14	-0.451224	-0.27783	0.0536795	0.0167532
124.24	-0.457474	-0.294234	0.0458698	0.00738
124.34	-0.469193	-0.291113	0.0536823	0.00269
124.44	-0.464501	-0.282518	0.0607157	0.00738
124.54	-0.459816	-0.289552	0.0583706	0.0120678
124.64	-0.464501	-0.294237	0.0536852	0.0105066
124.74	-0.467628	-0.277833	0.0583706	0.0198803
124.84	-0.473881	-0.291895	0.0568066	0.030035
124.94	-0.484035	-0.30205	0.0529008	0.0269113
125.04	-0.483253	-0.301268	0.0544643	0.0230045
125.14	-0.471533	-0.289549	0.0536838	0.0276942
125.24	-0.477005	-0.275489	0.0458698	0.0222225
125.34	-0.472317	-0.266113	0.0310249	0.0284729
125.44	-0.476225	-0.279394	0.0177422	0.0417519
125.54	-0.480911	-0.282516	0.00993	0.0386295
125.64	-0.484031	-0.274706	0.0122819	0.0386338
125.74	-0.48716	-0.262991	0.016964	0.0339413
125.84	-0.510597	-0.270018	0.00759	0.0198803
125.94	-0.499658	-0.262987	0.019311	0.0144129
126.04	-0.49966	-0.259084	0.0263386	0.00894
126.14	-0.503572	-0.262987	0.0224276	-0.00122
126.24	-0.516068	-0.270795	0.0146198	-0.00903
126.34	-0.515285	-0.259863	0.0146198	-0.00434
126.44	-0.503566	-0.251268	0.0216508	-0.00434
126.54	-0.502785	-0.250487	0.0154018	-0.00356
126.64	-0.506682	-0.24658	0.0146289	-0.00745
126.74	-0.49341	-0.228622	0.0224323	0.00738
126.84	-0.503567	-0.244238	0.00212	-0.0121517
126.94	-0.499653	-0.247362	-0.00412	-0.00121
127.04	-0.487942	-0.238775	0.00603	0.00347
127.14	-0.487935	-0.243456	0.00291	0.00348
127.24	-0.472317	-0.233306	0.0146198	0.00738
127.34	-0.462942	-0.234081	0.00759	0.0167542
127.44	-0.460605	-0.231737	0.0068	0.0144029
127.54	-0.477005	-0.246573	-0.0213184	-0.00434
127.64	-0.477788	-0.237988	-0.0166316	0.00269
127.74	-0.471535	-0.245797	-0.0283489	-0.00434
127.84	-0.464504	-0.243456	-0.0244427	-0.00903
127.94	-0.464499	-0.245018	-0.0166254	-0.0191774
128.04	-0.46841	-0.247367	-0.0213184	-0.0207462
128.14	-0.466847	-0.241112	-0.0267854	-0.0144944
128.24	-0.449661	-0.239551	-0.0244427	-0.0238705
128.34	-0.444973	-0.228613	-0.0166302	-0.0207462
128.44	-0.440285	-0.243456	-0.0213184	-0.0238705
128.54	-0.43013	-0.248144	-0.0283489	-0.0191822
128.64	-0.425444	-0.255175	-0.0166321	-0.0285606
128.74	-0.428566	-0.258297	-0.0275669	-0.0269947
128.84	-0.441067	-0.275488	-0.0369434	-0.0285587
128.94	-0.43013	-0.270018	-0.0361614	-0.016058
129.04	-0.43716	-0.251268	-0.0244427	-0.0113697
129.14	-0.44497	-0.264549	-0.0361586	-0.0059
129.24	-0.43716	-0.262208	-0.0197544	0.000349
129.34	-0.425442	-0.255175	-0.0260048	0.015192
129.44	-0.412941	-0.247362	-0.0158482	0.015192
129.54	-0.410599	-0.243456	-0.00491	0.015192
129.64	-0.394197	-0.234861	0.0114903	0.0237813
129.74	-0.401222	-0.243451	-0.00179	0.015192
129.84	-0.39888	-0.228613	0.0193081	0.0222225
129.94	-0.397319	-0.227049	0.0216494	0.0120649
130.04	-0.409035	-0.239547	0.0146198	0.0112858
130.14	-0.403566	-0.240332	0.0029	-0.00903
130.24	-0.40591	-0.230955	0.0029	-0.00434
130.34	-0.404346	-0.21533	0.0114956	0.00426
130.44	-0.391067	-0.21377	0.0208693	0.00582
130.54	-0.394192	-0.216113	0.0239964	0.00504
130.64	-0.394199	-0.216112	0.0146127	-0.00044
130.74	-0.413723	-0.211417	-0.00179	-0.0137138
130.84	-0.397316	-0.195799	0.0193081	-0.00668
130.94	-0.391075	-0.180956	0.0372677	0.0151844
131.04	-0.406693	-0.190325	0.0341511	0.00972
131.14	-0.40435	-0.1833	0.0435243	0.021441
131.24	-0.410599	-0.185643	0.0443058	0.0245667
131.34	-0.413723	-0.197363	0.0341511	0.015192
131.44	-0.405912	-0.184862	0.0466499	0.0230026
131.54	-0.413723	-0.187984	0.0411835	0.0198803
131.64	-0.40591	-0.184862	0.0466518	0.015192
131.74	-0.414505	-0.192675	0.0536823	0.015192
131.84	-0.417629	-0.201269	0.0536823	0.0105038
131.94	-0.416061	-0.195017	0.0458741	0.000353
132.04	-0.409817	-0.182522	0.0575886	-0.000433
132.14	-0.410599	-0.180174	0.0654011	0.00738
132.24	-0.413723	-0.170019	0.0568066	0.0105038
132.34	-0.413723	-0.168455	0.0536823	0.00347
132.44	-0.405913	-0.156736	0.063056	0.00503
132.54	-0.413723	-0.173141	0.0560265	0.00582
132.64	-0.420753	-0.182518	0.0583706	0.000349
132.74	-0.418411	-0.180174	0.0536823	0.00738
132.84	-0.428566	-0.18408	0.0505581	0.00738
132.94	-0.430134	-0.174707	0.0443015	0.00269
133.04	-0.43716	-0.184858	0.0419636	-0.00434
133.14	-0.440288	-0.190331	0.0466485	-0.00278
133.24	-0.433254	-0.182518	0.0411816	-0.01684
133.34	-0.428566	-0.180174	0.0396214	-0.00825
133.44	-0.416071	-0.162989	0.052896	0.0144057
133.54	-0.432472	-0.168451	0.0372753	-0.00903
133.64	-0.443405	-0.1833	0.0240006	-0.0215201
133.74	-0.43716	-0.174712	0.0263386	-0.0121517
133.84	-0.418411	-0.180174	0.0294628	-0.00903
133.94	-0.420746	-0.170019	0.0271277	-0.00433
134.04	-0.409817	-0.161432	0.0489941	-0.000433
134.14	-0.410601	-0.148924	0.0536804	0.0105019
134.24	-0.413723	-0.145016	0.0536823	0.00504
134.34	-0.413723	-0.170801	0.0380573	0.01441
134.44	-0.414504	-0.165331	0.0255575	0.00738
134.54	-0.411379	-0.160645	0.0318069	0.00738
134.64	-0.403573	-0.1583	0.021646	-0.00903
134.74	-0.420753	-0.168451	0.0029	-0.016058
134.84	-0.402786	-0.162207	0.00603	-0.00356
134.94	-0.405913	-0.160643	-0.00413	-0.00747
135.04	-0.40591	-0.153609	-0.0119419	-0.0137138
135.14	-0.420753	-0.153612	-0.00491	-0.016058
135.24	-0.410599	-0.153612	-0.00647	-0.0238705
135.34	-0.409035	-0.1583	-0.0119419	-0.0113697
135.44	-0.40903	-0.15205	-0.0150619	-0.0121455
135.54	-0.397316	-0.150494	-0.0096	0.000349
135.64	-0.410592	-0.160643	-0.016623	-0.00121
135.74	-0.39888	-0.138776	-0.0213184	0.0120678
135.84	-0.381691	-0.134081	-0.00413	0.030035
135.94	-0.382475	-0.141111	0.00602	0.0269089
136.04	-0.394192	-0.134079	0.00447	0.0284748
136.14	-0.394187	-0.137205	0.00681	0.0292597
136.24	-0.394192	-0.123929	0.0177441	0.0230045
136.34	-0.407475	-0.134081	0.0177441	0.0105038
136.44	-0.399664	-0.129395	0.0161781	0.0167503
136.54	-0.418411	-0.134077	0.00134	0.00269
136.64	-0.422319	-0.130957	-0.00413	-0.00434
136.74	-0.420753	-0.124702	-0.00882	-0.016058
136.84	-0.418411	-0.115332	0.00681	-0.00434
136.94	-0.40904	-0.112986	0.00446	0.00503
137.04	-0.425442	-0.112202	-0.00257	0.00972
137.14	-0.425443	-0.134081	-0.00804	0.00425
137.24	-0.413723	-0.126267	-0.0181942	0.0105038
137.34	-0.428566	-0.137205	-0.0150661	0.000349
137.44	-0.426224	-0.138769	-0.0127239	0.01441
137.54	-0.433254	-0.137205	-0.0174122	0.0120678
137.64	-0.449658	-0.138769	-0.0213156	0.0105066
137.74	-0.435596	-0.148927	-0.0236607	0.0167561
137.84	-0.430912	-0.138769	-0.0166302	0.0245667
137.94	-0.440288	-0.134081	-0.016633	0.0245657
138.04	-0.440285	-0.141109	-0.0166302	0.0190983
138.14	-0.430921	-0.131739	-0.00492	0.0222139
138.24	-0.440285	-0.136415	-0.00882	0.0230045
138.34	-0.438725	-0.123926	0.00603	0.0347233
138.44	-0.435599	-0.124704	0.0029	0.0315962
138.54	-0.437943	-0.127048	0.00759	0.0222225
138.64	-0.440283	-0.11455	0.0146213	0.0347247
138.74	-0.442631	-0.114551	0.0294628	0.0269108
138.84	-0.456692	-0.119238	0.0224323	0.0222225
138.94	-0.462941	-0.120798	0.0279016	0.0167551
139.04	-0.466068	-0.123925	0.0247746	0.030035
139.14	-0.466847	-0.124704	0.0224319	0.0347228
139.24	-0.460598	-0.12705	0.0193081	0.031599
139.34	-0.472317	-0.132517	0.0114956	0.0269108
139.44	-0.457475	-0.131739	0.00524	0.0222211
139.54	-0.459816	-0.134079	0.00447	0.0269108
139.64	-0.457484	-0.129393	0.0216403	0.0433078
[truncated: 5,508 more rows]

## Sheet: fig 3a
	Normalized bodipy fluorescence
Time (min)	2μM eIF2α-P + 100 nM NSs			2μM eIF2α-P + 25 nM NSs			2μM eIF2α-P			No eIF2α-P
-0.5	1.00151	1.00144	1.00047	0.996309	0.996916	0.998115	0.995598	0.99717	0.998717	0.999764	0.995568	0.996126
-0.333333	0.995831	1.00268	0.998179	0.999558	1.0055	0.997027	1.00175	1.00143	1.00077	1.00016	0.996945	0.996698
-0.166667	1.00266	0.995885	1.00135	1.00413	0.997586	1.00486	1.00265	1.0014	1.00051	1.00007	1.00749	1.00718
0	1.00026	0.999823	0.997402	0.998772	1.00222	1.00126	1.00366	1.00251	0.99654	0.995239	1.00418	0.998316
0.6	0.982588	0.974618	0.988973	0.973935	1.00233	0.964201	0.996521	0.983728	0.987411	0.98795	0.954671	1.01087
0.683333	0.990453	0.981358	0.997688	0.968259	1.00374	0.969955	0.996957	0.972717	0.987633	0.998935	0.960038	1.01517
0.766667	1.00147	0.999273	1.00595	0.975175	1.00624	0.978419	0.990876	0.979236	0.992832	1.01614	0.983231	1.02121
0.85	1.01659	1.00741	1.01714	0.983122	1.01658	0.979526	0.993193	0.984186	0.986363	1.03574	0.995742	1.0395
0.933333	1.02514	1.01148	1.02829	0.998335	1.01484	0.981286	0.995336	0.994157	1.00033	1.04783	1.01047	1.05244
1.01667	1.04491	1.02904	1.03699	0.994824	1.02333	0.987041	1.0017	0.997064	0.99642	1.06674	1.02946	1.06496
1.1	1.06047	1.04479	1.04294	1.00642	1.02442	0.993408	1.00032	0.999812	1.00112	1.08223	1.03587	1.07297
1.18333	1.07189	1.04883	1.05765	1.02218	1.03251	0.995149	1.00548	1.01162	1.00726	1.09432	1.05164	1.0896
1.26667	1.08105	1.06682	1.06995	1.02483	1.03725	1.00747	1.01772	1.00804	1.01367	1.10828	1.06508	1.09959
1.35	1.09752	1.07774	1.06747	1.03673	1.0381	1.00217	1.01861	1.01324	1.01153	1.11913	1.07353	1.115
1.43333	1.11008	1.08071	1.07909	1.04212	1.04849	1.01609	1.02187	1.03274	1.02665	1.13938	1.08602	1.12021
1.51667	1.12716	1.095	1.08961	1.0544	1.05293	1.01498	1.02165	1.03542	1.02369	1.15137	1.09566	1.13347
1.6	1.1298	1.10767	1.09832	1.05323	1.06777	1.01906	1.02178	1.03411	1.02752	1.16232	1.11044	1.14636
1.68333	1.14643	1.11671	1.10689	1.0616	1.06911	1.01912	1.03713	1.04327	1.03296	1.17172	1.11471	1.16305
1.76667	1.16016	1.12489	1.13003	1.07176	1.07686	1.03314	1.03853	1.04585	1.03384	1.18524	1.12952	1.17276
1.85	1.16804	1.12544	1.12694	1.08065	1.07973	1.03171	1.04119	1.04969	1.03527	1.1985	1.13569	1.18432
1.93333	1.17901	1.14119	1.13694	1.09082	1.08796	1.03505	1.05053	1.05774	1.04513	1.21039	1.14703	1.1875
2.01667	1.18763	1.15641	1.14325	1.09569	1.09392	1.04542	1.04858	1.05742	1.05214	1.21835	1.1583	1.20451
2.1	1.20069	1.16129	1.14955	1.10755	1.10756	1.04354	1.04762	1.06325	1.05428	1.23693	1.16423	1.21728
2.18333	1.21472	1.17452	1.16325	1.11888	1.11383	1.05463	1.05071	1.06959	1.05379	1.23759	1.17822	1.21761
2.26667	1.22128	1.17562	1.17526	1.12227	1.11531	1.05625	1.06069	1.07218	1.06099	1.25602	1.18849	1.23332
2.35	1.23524	1.19263	1.17692	1.1284	1.11984	1.05813	1.06452	1.07646	1.06057	1.26591	1.20079	1.2465
2.43333	1.24794	1.20176	1.18917	1.1428	1.13027	1.07039	1.06968	1.08448	1.0645	1.2793	1.20189	1.24441
2.51667	1.26116	1.20618	1.19527	1.14094	1.13476	1.07753	1.07836	1.08164	1.07852	1.28795	1.19861	1.25779
2.6	1.2692	1.21854	1.20345	1.14739	1.13802	1.08429	1.08848	1.08198	1.06933	1.29365	1.21096	1.26474
2.68333	1.28914	1.22539	1.20961	1.16106	1.14909	1.08985	1.0879	1.09061	1.08519	1.31598	1.21386	1.27924
2.76667	1.29003	1.23676	1.22213	1.16267	1.15013	1.09558	1.09311	1.09137	1.07745	1.31358	1.22656	1.28262
2.85	1.30695	1.24678	1.23412	1.17329	1.16433	1.09703	1.10095	1.09579	1.08914	1.32852	1.23165	1.2879
2.93333	1.31704	1.24815	1.24333	1.17947	1.16107	1.10361	1.10388	1.11029	1.09912	1.3345	1.23485	1.31233
3.01667	1.3279	1.26118	1.23856	1.19187	1.17538	1.11063	1.11449	1.11082	1.09442	1.35312	1.24892	1.3161
3.1	1.32897	1.2659	1.2536	1.19701	1.18121	1.11299	1.11388	1.11589	1.0968	1.36229	1.24878	1.33148
3.18333	1.34099	1.27374	1.26438	1.20026	1.1871	1.1203	1.1154	1.12144	1.10791	1.36167	1.26207	1.33678
3.26667	1.35159	1.2871	1.26438	1.21189	1.19096	1.12343	1.12249	1.12901	1.10952	1.37776	1.26131	1.34762
3.35	1.35833	1.3012	1.27315	1.22282	1.19623	1.12584	1.13348	1.13677	1.11337	1.38502	1.27295	1.36427
3.43333	1.37478	1.29235	1.28833	1.23007	1.20246	1.13705	1.1377	1.13425	1.11949	1.39771	1.27417	1.36417
3.51667	1.36982	1.30769	1.28956	1.23629	1.20109	1.14789	1.14181	1.14522	1.12066	1.39566	1.28525	1.37116
3.6	1.38058	1.3142	1.3038	1.23947	1.21201	1.14067	1.15507	1.14964	1.11976	1.40861	1.28495	1.38338
3.68333	1.40121	1.31754	1.30312	1.24663	1.21586	1.15343	1.15247	1.15843	1.12665	1.42085	1.29257	1.38227
3.76667	1.40897	1.32814	1.30746	1.25711	1.22837	1.15817	1.15382	1.15745	1.12778	1.42892	1.30907	1.38233
3.85	1.41284	1.33981	1.32192	1.25891	1.23635	1.16268	1.16582	1.15993	1.13158	1.42733	1.30687	1.38756
3.93333	1.42687	1.34004	1.32825	1.27105	1.23689	1.16764	1.16559	1.16774	1.14005	1.45072	1.31811	1.39441
4.01667	1.43225	1.35578	1.3433	1.27854	1.24223	1.17797	1.17451	1.16518	1.13416	1.44402	1.31372	1.40222
4.1	1.43288	1.3636	1.34666	1.28918	1.25092	1.17757	1.17326	1.17485	1.1447	1.45806	1.32754	1.41167
4.18333	1.44457	1.36823	1.35331	1.29057	1.25309	1.17826	1.1814	1.17196	1.13362	1.466	1.32733	1.41155
4.26667	1.44977	1.37664	1.35615	1.29299	1.26431	1.16757	1.18434	1.18401	1.15125	1.4668	1.33801	1.41059
4.35	1.45425	1.3829	1.36061	1.30437	1.26639	1.17573	1.18708	1.18519	1.15591	1.47459	1.3485	1.4186
4.43333	1.46494	1.38928	1.3789	1.30374	1.26953	1.20466	1.19492	1.19154	1.15899	1.48103	1.35519	1.43904
4.51667	1.4693	1.39012	1.37334	1.32044	1.27489	1.18307	1.19272	1.1918	1.16657	1.49745	1.35397	1.4273
4.6	1.49248	1.4006	1.39357	1.32655	1.28565	1.19804	1.20443	1.20063	1.1593	1.49802	1.36171	1.43581
4.68333	1.49193	1.41559	1.3968	1.32879	1.29614	1.20312	1.20293	1.2054	1.16387	1.50196	1.37035	1.44727
4.76667	1.49276	1.41126	1.40394	1.34304	1.2957	1.21145	1.21685	1.20958	1.16903	1.51472	1.37412	1.44816
4.85	1.50901	1.42194	1.41184	1.34243	1.29857	1.212	1.22049	1.21088	1.17207	1.51916	1.38478	1.45613
4.93333	1.5169	1.42368	1.41775	1.35454	1.30493	1.22555	1.21213	1.21405	1.16935	1.52471	1.39222	1.45021
5.01667	1.5187	1.43645	1.42207	1.36161	1.32251	1.23191	1.21896	1.22219	1.18235	1.52972	1.39379	1.46351
5.1	1.52273	1.43682	1.43528	1.36213	1.30997	1.2386	1.22739	1.22903	1.17822	1.51975	1.40677	1.46322
5.18333	1.52946	1.44292	1.42927	1.37055	1.32091	1.20976	1.23349	1.23167	1.18358	1.55374	1.40815	1.47746
5.26667	1.53285	1.44455	1.44457	1.37789	1.33132	1.25143	1.24009	1.23156	1.18455	1.55536	1.42113	1.48038
5.35	1.54294	1.45713	1.45013	1.38526	1.33754	1.24781	1.23955	1.23738	1.18177	1.55977	1.41861	1.48455
5.43333	1.55347	1.46481	1.45877	1.38543	1.34149	1.24981	1.24469	1.23704	1.19325	1.5564	1.43105	1.49846
5.51667	1.55589	1.47778	1.45652	1.39258	1.35048	1.23262	1.24762	1.23958	1.19132	1.56804	1.43486	1.49724
5.6	1.5612	1.47451	1.46879	1.40253	1.34593	1.25699	1.2437	1.25378	1.19642	1.57491	1.44271	1.50126
5.68333	1.56875	1.47182	1.47307	1.40316	1.35256	1.27069	1.2548	1.25461	1.1947	1.58545	1.44769	1.51296
5.76667	1.57411	1.47542	1.48225	1.41116	1.36456	1.27478	1.24818	1.25401	1.20264	1.59542	1.46118	1.52135
5.85	1.58765	1.49184	1.48174	1.41224	1.366	1.26221	1.26363	1.2637	1.20555	1.60436	1.45685	1.53153
5.93333	1.58665	1.50151	1.49524	1.42349	1.37254	1.24732	1.26891	1.26306	1.20665	1.59208	1.47064	1.53631
6.01667	1.59464	1.49564	1.50416	1.43413	1.38008	1.29092	1.26781	1.27472	1.2068	1.60058	1.46367	1.53655
6.1	1.59656	1.50605	1.51627	1.43425	1.3798	1.27544	1.28048	1.2696	1.21308	1.60353	1.47728	1.54874
6.18333	1.60958	1.51414	1.50703	1.43263	1.38412	1.25958	1.27461	1.27939	1.22116	1.61317	1.47684	1.55898
6.26667	1.6179	1.51325	1.5147	1.44648	1.39441	1.2772	1.2837	1.28427	1.2229	1.61732	1.48313	1.55768
6.35	1.61569	1.52466	1.52749	1.45458	1.39314	1.27694	1.28846	1.28558	1.22191	1.63343	1.49066	1.58012
6.43333	1.61215	1.53931	1.52859	1.45598	1.40345	1.29056	1.29182	1.29643	1.22965	1.64459	1.49766	1.58055
6.51667	1.622	1.54167	1.53278	1.46469	1.41185	1.28718	1.2978	1.29003	1.22661	1.64208	1.49772	1.58537
6.6	1.63785	1.53583	1.53988	1.46417	1.41238	1.27208	1.30249	1.29342	1.23434	1.64106	1.50978	1.59437
6.68333	1.64118	1.54929	1.54031	1.47035	1.4128	1.32258	1.30062	1.29946	1.23168	1.64497	1.51495	1.60698
6.76667	1.63624	1.55341	1.54307	1.47942	1.42191	1.29794	1.30599	1.31015	1.23561	1.64937	1.51943	1.60516
6.85	1.64517	1.5632	1.5569	1.48221	1.42375	1.31495	1.31137	1.31426	1.24966	1.66225	1.51516	1.6054
6.93333	1.65204	1.57654	1.56545	1.48867	1.42565	1.29586	1.31477	1.31956	1.24323	1.66044	1.52595	1.61412
7.01667	1.65722	1.5709	1.56748	1.49547	1.42651	1.32772	1.32233	1.31116	1.24384	1.67331	1.52847	1.62395
7.1	1.66267	1.56978	1.57266	1.5002	1.42704	1.34237	1.32376	1.32777	1.25099	1.67419	1.53142	1.63253
7.18333	1.67683	1.57822	1.57622	1.4969	1.44304	1.31985	1.31944	1.32162	1.25405	1.67552	1.53912	1.63567
7.26667	1.67133	1.58828	1.58203	1.50972	1.44003	1.32131	1.32545	1.32514	1.25369	1.67859	1.53607	1.63182
7.35	1.67658	1.58624	1.59228	1.5103	1.45025	1.35641	1.3313	1.33538	1.25508	1.68635	1.55343	1.63963
7.43333	1.68192	1.59818	1.59238	1.52972	1.45462	1.3524	1.33564	1.34047	1.26212	1.68552	1.55085	1.64926
7.51667	1.68443	1.60107	1.60089	1.52153	1.46267	1.33055	1.33392	1.34117	1.25665	1.69141	1.54999	1.64895
7.6	1.68846	1.61669	1.59528	1.5272	1.46399	1.31392	1.34355	1.34288	1.26197	1.6917	1.55848	1.65534
7.68333	1.69636	1.6054	1.61519	1.53349	1.47113	1.36731	1.33932	1.34692	1.26715	1.70578	1.56191	1.65876
7.76667	1.70186	1.61744	1.60838	1.5376	1.47922	1.37518	1.34697	1.355	1.26687	1.7036	1.56345	1.66586
7.85	1.6973	1.62814	1.61445	1.53599	1.47455	1.34374	1.35495	1.3534	1.27479	1.71146	1.57723	1.66318
7.93333	1.70028	1.62148	1.6147	1.54584	1.4823	1.34396	1.35441	1.35682	1.27564	1.70913	1.57056	1.67287
8.01667	1.7107	1.62319	1.62178	1.54842	1.477	1.37257	1.36249	1.35721	1.27608	1.71222	1.58437	1.67239
8.1	1.7131	1.63372	1.62198	1.55871	1.49677	1.38359	1.362	1.37042	1.28414	1.71911	1.59241	1.67561
8.18333	1.71289	1.63608	1.63495	1.56041	1.49911	1.35819	1.36475	1.36815	1.2816	1.72965	1.58369	1.68873
8.26667	1.72199	1.65052	1.63423	1.56516	1.49758	1.38072	1.36866	1.36947	1.28257	1.73317	1.59375	1.69384
8.35	1.72425	1.64765	1.64287	1.56781	1.50855	1.40734	1.3776	1.3701	1.28694	1.73675	1.6018	1.70489
8.43333	1.73998	1.65394	1.64855	1.57637	1.51386	1.39624	1.37338	1.3778	1.29827	1.73108	1.59964	1.70053
8.51667	1.72864	1.65322	1.64731	1.57737	1.50552	1.40202	1.37592	1.37902	1.30415	1.74169	1.61208	1.70724
8.6	1.74418	1.65442	1.64851	1.57944	1.51906	1.38962	1.37068	1.37814	1.29831	1.74181	1.60907	1.70706
8.68333	1.7428	1.67383	1.65109	1.58942	1.51927	1.41952	1.38326	1.39094	1.30081	1.75127	1.6163	1.70888
8.76667	1.74809	1.66808	1.65717	1.58758	1.52152	1.4176	1.38152	1.38731	1.30141	1.74229	1.62797	1.72352
8.85	1.75331	1.66641	1.66648	1.59527	1.53106	1.42654	1.38854	1.39359	1.3134	1.73771	1.62276	1.72289
8.93333	1.75609	1.67542	1.65858	1.60117	1.52591	1.42078	1.39303	1.40107	1.31133	1.7001	1.63512	1.72719
9.01667	1.75359	1.68408	1.66228	1.60063	1.53819	1.43644	1.39666	1.39802	1.30833	1.76704	1.63398	1.73874
9.1	1.76128	1.69052	1.66515	1.60798	1.54279	1.40868	1.4058	1.40747	1.30823	1.77982	1.63444	1.73763
9.18333	1.76643	1.69587	1.67889	1.61273	1.5444	1.44202	1.41098	1.40914	1.32038	1.77884	1.64446	1.73781
9.26667	1.76254	1.69252	1.68716	1.62178	1.55181	1.44455	1.4012	1.40507	1.31927	1.78839	1.65486	1.74578
9.35	1.77091	1.68394	1.68687	1.62	1.55514	1.45715	1.41054	1.41756	1.31975	1.7598	1.65415	1.75014
9.43333	1.77251	1.69582	1.69643	1.62264	1.55291	1.4231	1.4145	1.41851	1.32993	1.73224	1.65477	1.75288
9.51667	1.77699	1.68475	1.68538	1.63134	1.55173	1.4207	1.41769	1.42346	1.32509	1.79319	1.66167	1.75991
9.6	1.78636	1.66365	1.69516	1.62877	1.56549	1.45622	1.41488	1.42914	1.32145	1.79291	1.66404	1.76431
9.68333	1.78272	1.70331	1.69888	1.64009	1.56552	1.46553	1.42455	1.43007	1.33517	1.79554	1.65782	1.76916
9.76667	1.77818	1.63972	1.70404	1.63619	1.56494	1.46259	1.42162	1.42818	1.32552	1.79219	1.67101	1.7802
9.85	1.79827	1.55727	1.71005	1.64253	1.57544	1.44309	1.43427	1.43324	1.34093	1.80203	1.67253	1.77832
9.93333	1.79955	1.67267	1.71187	1.6524	1.57849	1.44896	1.43074	1.4476	1.3372	1.80554	1.67612	1.77307
10.0167	1.79365	1.68931	1.71132	1.65909	1.58318	1.48525	1.42765	1.44055	1.33793	1.80205	1.67209	1.7816
10.1	1.79391	1.72782	1.73296	1.6549	1.59023	1.48505	1.4299	1.44511	1.34484	1.81093	1.68692	1.78075
10.1833	1.79544	1.73028	1.72212	1.66152	1.58598	1.45576	1.44046	1.44915	1.34873	1.81913	1.68943	1.79557
10.2667	1.80363	1.71484	1.7283	1.65673	1.5965	1.45076	1.44453	1.44547	1.35512	1.82804	1.69304	1.80354
10.35	1.80896	1.71131	1.72914	1.66803	1.59627	1.50568	1.44823	1.44992	1.35145	1.82326	1.69149	1.80465
10.4333	1.80835	1.7465	1.73431	1.67	1.60216	1.49306	1.44553	1.4528	1.3597	1.82224	1.70419	1.80857
10.5167	1.81794	1.75384	1.73836	1.6764	1.60697	1.47281	1.45244	1.4556	1.35802	1.81922	1.699	1.80097
10.6	1.80813	1.75059	1.73967	1.67877	1.60438	1.45337	1.45476	1.45635	1.35847	1.83093	1.70754	1.80174
10.6833	1.83315	1.75375	1.7443	1.6729	1.61666	1.50182	1.46133	1.46234	1.36439	1.82644	1.70658	1.81583
10.7667	1.82658	1.75515	1.7436	1.68868	1.62157	1.51034	1.46075	1.46758	1.37231	1.83141	1.70937	1.79328
10.85	1.82779	1.75581	1.74728	1.68151	1.61567	1.48914	1.46765	1.47156	1.37001	1.8382	1.70712	1.8245
10.9333	1.83163	1.76269	1.75007	1.68815	1.61902	1.45942	1.47137	1.46874	1.36695	1.83783	1.71217	1.83206
11.0167	1.83339	1.76918	1.75005	1.68693	1.61833	1.52003	1.47647	1.47202	1.37038	1.84435	1.71956	1.82984
11.1	1.83572	1.76652	1.76876	1.69322	1.62439	1.53277	1.47123	1.47802	1.36862	1.84224	1.71967	1.83428
11.1833	1.83205	1.77784	1.76093	1.69598	1.62508	1.48995	1.48328	1.47933	1.38035	1.86025	1.72378	1.83991
11.2667	1.83639	1.77461	1.76359	1.70377	1.62834	1.47924	1.4826	1.48167	1.37753	1.84763	1.71968	1.84094
11.35	1.8345	1.77491	1.76981	1.69388	1.63717	1.52731	1.4738	1.4891	1.37836	1.85891	1.7285	1.84686
11.4333	1.84242	1.78371	1.78049	1.7037	1.63969	1.51364	1.4917	1.47871	1.38394	1.85899	1.72744	1.84822
11.5167	1.84669	1.78197	1.77869	1.71262	1.64512	1.5066	1.48612	1.4924	1.36657	1.86317	1.7259	1.85589
11.6	1.84786	1.77523	1.78147	1.7067	1.64249	1.53639	1.48476	1.49712	1.38735	1.85713	1.73693	1.85577
11.6833	1.84737	1.79863	1.78554	1.71061	1.65053	1.54279	1.49408	1.4931	1.3835	1.85683	1.74094	1.86566
11.7667	1.85107	1.79043	1.77967	1.71828	1.64785	1.54329	1.49224	1.50274	1.39587	1.86801	1.75004	1.86138
11.85	1.85345	1.79276	1.78124	1.72282	1.64845	1.54186	1.5001	1.50565	1.39591	1.86823	1.74366	1.86233
11.9333	1.86242	1.79524	1.78104	1.72906	1.66327	1.54022	1.4932	1.51164	1.39696	1.86215	1.74317	1.8717
12.0167	1.85962	1.80244	1.79385	1.72387	1.66172	1.55794	1.50278	1.50706	1.4046	1.87334	1.75791	1.86969
12.1	1.85781	1.80402	1.79563	1.73222	1.66661	1.55996	1.50306	1.5203	1.40218	1.87407	1.75168	1.87803
12.1833	1.86878	1.80425	1.79356	1.73204	1.66908	1.55234	1.51405	1.52078	1.39843	1.88198	1.75964	1.86734
12.2667	1.86589	1.81452	1.79851	1.74294	1.67985	1.52177	1.51264	1.51988	1.40252	1.87979	1.76119	1.88703
12.35	1.8777	1.81411	1.80029	1.74282	1.67643	1.57746	1.50637	1.52465	1.40131	1.87381	1.76119	1.88457
12.4333	1.87466	1.81949	1.80146	1.73756	1.66876	1.57267	1.51125	1.52682	1.41421	1.86872	1.76567	1.88658
12.5167	1.87538	1.81757	1.81297	1.74523	1.68034	1.51936	1.51802	1.52962	1.41175	1.86704	1.76565	1.87815
12.6	1.88271	1.81777	1.81522	1.75037	1.68531	1.48999	1.51952	1.53214	1.41703	1.89419	1.76297	1.89118
12.6833	1.87908	1.82291	1.81584	1.74967	1.68538	1.58665	1.52336	1.54195	1.41536	1.88787	1.77602	1.88981
12.7667	1.87503	1.83341	1.8044	1.75576	1.68688	1.58056	1.52724	1.53718	1.42146	1.8593	1.76743	1.88711
12.85	1.88418	1.82637	1.81958	1.75567	1.69132	1.55464	1.5317	1.53926	1.41379	1.88948	1.7847	1.90452
12.9333	1.88807	1.8275	1.83155	1.7566	1.69831	1.54358	1.52687	1.5406	1.42245	1.89542	1.78579	1.90102
13.0167	1.88614	1.82878	1.8221	1.75929	1.69571	1.58416	1.53532	1.53295	1.42483	1.88017	1.78175	1.90377
13.1	1.89187	1.83644	1.82433	1.76809	1.70238	1.58879	1.53728	1.54514	1.42074	1.90797	1.78642	1.90355
13.1833	1.89427	1.83002	1.8295	1.76284	1.70536	1.52854	1.53113	1.54772	1.42632	1.90409	1.79477	1.90081
13.2667	1.89809	1.82353	1.8312	1.7698	1.70734	1.60204	1.53593	1.54842	1.44025	1.89326	1.78888	1.90787
13.35	1.89456	1.84231	1.83288	1.77508	1.70816	1.60247	1.55033	1.55261	1.42527	1.90219	1.79055	1.91423
13.4333	1.90006	1.84359	1.84397	1.77015	1.70876	1.59607	1.55104	1.5579	1.4399	1.9079	1.8005	1.92512
13.5167	1.90352	1.85336	1.84096	1.77726	1.71126	1.54758	1.54221	1.55837	1.42916	1.90944	1.80329	1.91997
13.6	1.90832	1.85743	1.84143	1.77543	1.71877	1.58222	1.55221	1.55832	1.43928	1.91438	1.80169	1.92058
13.6833	1.90695	1.85184	1.85109	1.78114	1.71082	1.60752	1.54601	1.55848	1.4503	1.91476	1.80108	1.91809
13.7667	1.90397	1.85335	1.84567	1.79089	1.71955	1.60374	1.55843	1.56153	1.43787	1.90937	1.80562	1.92109
13.85	1.90571	1.8338	1.84565	1.78813	1.7304	1.57075	1.5602	1.55908	1.45587	1.92412	1.81334	1.92713
13.9333	1.90749	1.86174	1.86271	1.78296	1.72453	1.6267	1.55381	1.57035	1.45312	1.90963	1.80678	1.92261
14.0167	1.90889	1.85803	1.86136	1.79206	1.73438	1.63265	1.56615	1.5676	1.4494	1.92034	1.81327	1.92607
14.1	1.90979	1.86857	1.84773	1.80168	1.73075	1.62869	1.56088	1.57093	1.45306	1.92417	1.81561	1.93804
14.1833	1.90485	1.86931	1.85675	1.80037	1.73204	1.60841	1.562	1.58027	1.45196	1.91825	1.81612	1.93498
14.2667	1.92051	1.86227	1.86739	1.80184	1.73761	1.63016	1.57217	1.58045	1.45653	1.93081	1.82141	1.93497
14.35	1.92525	1.86688	1.86138	1.79534	1.74212	1.64736	1.5769	1.58506	1.45014	1.93628	1.83074	1.93564
14.4333	1.92389	1.85785	1.86261	1.80179	1.73808	1.6454	1.56597	1.58575	1.46981	1.92537	1.82472	1.94694
14.5167	1.93005	1.86204	1.85651	1.80673	1.744	1.60174	1.5785	1.58455	1.46675	1.93417	1.82924	1.94402
14.6	1.92596	1.88331	1.87287	1.80692	1.74219	1.59836	1.58115	1.58859	1.46669	1.9311	1.82946	1.94714
14.6833	1.92699	1.878	1.86449	1.80994	1.75253	1.65031	1.58221	1.60069	1.4662	1.93227	1.83009	1.94227
14.7667	1.9256	1.88813	1.86837	1.81775	1.75646	1.6526	1.5809	1.59061	1.47295	1.93727	1.82899	1.93952
14.85	1.92296	1.88151	1.87543	1.81677	1.75549	1.63289	1.58136	1.59371	1.4764	1.93789	1.82655	1.95249
14.9333	1.93018	1.8854	1.88182	1.82054	1.75153	1.63142	1.58989	1.5996	1.46453	1.94675	1.83762	1.95117
15.0167	1.93564	1.89111	1.86533	1.82136	1.76041	1.65705	1.59059	1.60189	1.48289	1.94081	1.84522	1.95821
15.1	1.92897	1.89434	1.87349	1.81937	1.76638	1.64744	1.59543	1.59539	1.47709	1.94443	1.84485	1.95928
15.1833	1.93429	1.88891	1.87531	1.82259	1.77717	1.66146	1.59549	1.59917	1.48323	1.93592	1.84204	1.95679
15.2667	1.94647	1.88618	1.89726	1.82942	1.76857	1.65683	1.59815	1.61221	1.48744	1.94405	1.84393	1.97305
15.35	1.93925	1.89024	1.88253	1.83572	1.76994	1.66069	1.59854	1.61154	1.49023	1.94659	1.84896	1.96366
15.4333	1.94598	1.89249	1.88777	1.8389	1.76529	1.65515	1.59735	1.61052	1.48325	1.94618	1.84434	1.96577
15.5167	1.94288	1.89611	1.89476	1.82956	1.7683	1.67014	1.60368	1.61864	1.48557	1.95087	1.84973	1.96701
15.6	1.94326	1.90172	1.89972	1.83845	1.77244	1.66623	1.6077	1.61942	1.49432	1.95321	1.85736	1.97526
15.6833	1.93841	1.90445	1.8938	1.83818	1.7735	1.67378	1.61169	1.63307	1.4946	1.95442	1.85919	1.97781
15.7667	1.94626	1.90067	1.89059	1.83521	1.76938	1.67787	1.60376	1.62453	1.4871	1.9596	1.85708	1.97013
15.85	1.95381	1.91236	1.90037	1.84372	1.7851	1.66795	1.61653	1.62962	1.49323	1.9548	1.85767	1.98134
15.9333	1.95114	1.91608	1.89792	1.84823	1.78751	1.65108	1.60904	1.63014	1.49107	1.95333	1.85217	1.98132
16.0167	1.95829	1.90484	1.91174	1.84142	1.78136	1.69385	1.61594	1.62652	1.50191	1.96093	1.86167	1.98645
16.1	1.93992	1.91211	1.89538	1.84087	1.79049	1.68867	1.61932	1.63388	1.50204	1.95942	1.86965	1.9828
16.1833	1.951	1.90539	1.90866	1.85093	1.79703	1.67167	1.61512	1.63228	1.5057	1.96217	1.86665	1.98886
16.2667	1.94881	1.9183	1.90612	1.85392	1.79604	1.66621	1.61601	1.64117	1.49923	1.95486	1.87158	1.98669
16.35	1.95784	1.90879	1.90733	1.85794	1.79179	1.68604	1.62251	1.63152	1.50782	1.96151	1.86771	1.98866
16.4333	1.95381	1.89067	1.90974	1.84535	1.79024	1.70423	1.62887	1.63758	1.51352	1.96889	1.8617	1.99519
16.5167	1.96339	1.86516	1.91561	1.8506	1.80108	1.67524	1.62753	1.64693	1.51376	1.96284	1.8815	2.00064
16.6	1.96302	1.90273	1.91835	1.85254	1.81313	1.62646	1.63091	1.63534	1.51608	1.96994	1.87479	1.99055
16.6833	1.96549	1.84875	1.9158	1.86994	1.80547	1.69937	1.62904	1.64662	1.51947	1.97424	1.87608	2.00439
16.7667	1.95444	1.93677	1.92506	1.86365	1.7963	1.71299	1.62927	1.64508	1.51667	1.96975	1.88294	1.99328
16.85	1.96758	1.93047	1.91717	1.87104	1.8138	1.6982	1.63378	1.65104	1.52221	1.96483	1.89005	1.99902
16.9333	1.96335	1.91346	1.92715	1.85935	1.80913	1.6723	1.63624	1.6441	1.51292	1.9663	1.88498	1.99744
17.0167	1.96801	1.89964	1.91962	1.86313	1.8088	1.7057	1.6512	1.65687	1.51868	1.97134	1.89727	2.01404
17.1	1.96684	1.9327	1.9346	1.86877	1.81389	1.71369	1.63835	1.65273	1.52291	1.97739	1.88662	2.00496
17.1833	1.97008	1.93689	1.92823	1.85855	1.82314	1.70694	1.64298	1.65602	1.53144	1.97571	1.89625	1.9979
17.2667	1.98126	1.94544	1.92699	1.87069	1.8181	1.71827	1.64589	1.66083	1.52803	1.98955	1.89634	2.0112
17.35	1.97322	1.9127	1.9286	1.87048	1.82834	1.6983	1.64612	1.66311	1.52443	1.98364	1.88374	2.01017
17.4333	1.97546	1.93748	1.93589	1.88246	1.81007	1.72421	1.64964	1.65722	1.52819	1.98659	1.89916	2.0126
17.5167	1.9705	1.93448	1.94268	1.87149	1.8212	1.70906	1.64685	1.66481	1.53716	1.99314	1.88312	2.01761
17.6	1.97136	1.94008	1.94272	1.88756	1.82614	1.71203	1.65878	1.67375	1.54268	1.9849	1.90988	2.01421
17.6833	1.97758	1.9439	1.94425	1.8895	1.82887	1.6653	1.6499	1.66961	1.53428	1.98611	1.90309	2.01281
17.7667	1.97027	1.94414	1.94468	1.88367	1.83599	1.71653	1.66488	1.6682	1.5401	1.99138	1.90295	2.02256
17.85	1.9815	1.95496	1.94965	1.88035	1.83567	1.7409	1.65718	1.67533	1.53742	1.98856	1.89923	2.02211
17.9333	1.9812	1.94877	1.94581	1.88753	1.83976	1.72223	1.66554	1.67526	1.52979	1.98214	1.9022	2.02339
18.0167	1.9815	1.95234	1.95489	1.88234	1.83916	1.72138	1.67201	1.67998	1.5423	1.9873	1.89774	2.02302
18.1	1.97905	1.95179	1.95955	1.88396	1.84111	1.67099	1.66225	1.68046	1.54486	1.98131	1.9099	2.01633
18.1833	1.98327	1.96094	1.9543	1.89617	1.84231	1.74546	1.66391	1.68821	1.5478	1.9802	1.90408	2.02402
18.2667	1.98106	1.96162	1.94624	1.89352	1.8412	1.74276	1.66495	1.68537	1.55056	1.98873	1.90385	2.0273
18.35	1.9845	1.95253	1.96876	1.89552	1.83851	1.72444	1.66715	1.67718	1.55139	1.99379	1.91213	2.02365
18.4333	1.98553	1.95445	1.95104	1.89624	1.84464	1.72965	1.67171	1.67968	1.54587	1.99671	1.91358	2.04208
18.5167	1.99182	1.95566	1.956	1.89563	1.84672	1.75247	1.67265	1.68511	1.5578	1.99844	1.91504	2.03851
18.6	1.98812	1.95342	1.95984	1.89636	1.84494	1.72856	1.67507	1.69149	1.55808	2.0012	1.90711	2.03044
18.6833	1.99177	1.96412	1.9552	1.90508	1.85715	1.74618	1.66986	1.69087	1.56854	1.99528	1.91617	2.03951
18.7667	1.98611	1.97009	1.96201	1.90085	1.85033	1.75373	1.67715	1.69316	1.558	2.00478	1.91147	2.04064
18.85	2.00023	1.96531	1.96007	1.9066	1.85332	1.73615	1.68178	1.69358	1.5712	2.00815	1.9194	2.03643
18.9333	1.99108	1.97456	1.96614	1.90628	1.85412	1.7509	1.68018	1.69623	1.56521	2.00284	1.91941	2.04202
19.0167	1.99471	1.96116	1.97658	1.90873	1.85408	1.7639	1.68696	1.68315	1.56725	2.01098	1.92337	2.04626
19.1	2.0014	1.9719	1.96598	1.91098	1.85665	1.75614	1.67345	1.70576	1.56741	2.0092	1.9222	2.03882
19.1833	2.00564	1.9776	1.97549	1.90627	1.85271	1.76811	1.68089	1.7017	1.56993	1.99784	1.92319	2.04599
19.2667	1.99979	1.9766	1.9749	1.90807	1.86441	1.76411	1.691	1.70264	1.57449	2.013	1.92987	2.04899
19.35	1.99681	1.98107	1.98046	1.90953	1.86081	1.76939	1.68307	1.70592	1.57142	2.0025	1.92603	2.0523
19.4333	2.00741	1.98616	1.97032	1.91116	1.86166	1.74614	1.69339	1.71723	1.5689	2.01334	1.92325	2.04427
19.5167	2.00277	1.98459	1.97719	1.90997	1.85932	1.75537	1.69607	1.7118	1.58196	2.01053	1.93116	2.0491
19.6	2.00667	1.9853	1.97226	1.92251	1.86217	1.76973	1.69488	1.70163	1.57698	2.00917	1.9359	2.05321
19.6833	2.00608	1.97887	1.97273	1.92483	1.8769	1.7791	1.69389	1.71886	1.57882	2.00932	1.93994	2.0451
19.7667	2.00345	1.97898	1.96647	1.92157	1.86591	1.74036	1.70138	1.719	1.58579	2.01956	1.93543	2.0614
19.85	2.00124	1.98248	1.97774	1.91954	1.87024	1.78007	1.71104	1.71363	1.58003	2.01875	1.92729	2.06769
19.9333	2.0061	1.97832	1.97396	1.91991	1.87724	1.77509	1.69901	1.72085	1.58267	2.02198	1.93274	2.05463
20.0167	2.00667	1.99386	1.97439	1.9142	1.87442	1.78151	1.6992	1.71619	1.59599	2.01445	1.93923	2.04849
20.1	2.00953	1.97448	1.9716	1.92978	1.8839	1.77141	1.69915	1.72098	1.59014	2.01043	1.94025	2.06513
20.1833	2.01701	1.9867	1.98674	1.92265	1.87539	1.76477	1.7068	1.71948	1.59742	2.01238	1.94254	2.07075
20.2667	2.00504	1.98365	1.98815	1.92824	1.87731	1.79134	1.70887	1.72112	1.58404	2.01613	1.93895	2.07864
20.35	2.00991	1.98647	1.98926	1.92888	1.88351	1.7954	1.70745	1.71728	1.5876	2.01467	1.93919	2.06943
20.4333	2.00893	1.98852	1.98486	1.92579	1.88818	1.78846	1.71236	1.72616	1.60371	2.01825	1.94916	2.07436
20.5167	2.00664	1.98787	1.98662	1.93093	1.88804	1.79862	1.71037	1.72306	1.58311	2.01483	1.94792	2.05988
20.6	2.01466	1.99477	1.99939	1.92716	1.89207	1.7849	1.72203	1.73453	1.59647	2.01844	1.95149	2.07819
20.6833	2.01843	1.99349	2.00049	1.93846	1.88735	1.79029	1.71626	1.73223	1.6028	2.01758	1.93856	2.07697
20.7667	2.01724	1.9879	1.98245	1.93702	1.8905	1.78076	1.72323	1.74066	1.60002	2.01519	1.95541	2.0787
20.85	2.01433	1.99709	1.99744	1.94092	1.88749	1.79818	1.7148	1.72813	1.60006	2.02243	1.95696	2.07176
20.9333	2.02219	1.99269	1.99556	1.92927	1.89309	1.80325	1.71624	1.73509	1.5974	2.02236	1.95259	2.07736
21.0167	2.01671	1.9909	1.98842	1.93257	1.89112	1.76388	1.71827	1.74881	1.59857	2.0312	1.94879	2.07491
21.1	2.01398	1.99413	1.99329	1.93531	1.89898	1.80424	1.73431	1.74099	1.61336	2.03091	1.9581	2.07799
21.1833	2.01883	1.99294	1.99869	1.94434	1.90169	1.80611	1.72469	1.74039	1.59949	2.02987	1.95972	2.07999
21.2667	2.01247	2.0042	2.00004	1.94197	1.90735	1.78294	1.72936	1.74842	1.60604	2.02796	1.96094	2.07866
21.35	2.02493	2.00429	2.00739	1.94345	1.8957	1.76034	1.71987	1.74659	1.61751	2.03676	1.96103	2.08038
21.4333	2.01619	2.00747	2.00573	1.9468	1.90398	1.80756	1.73088	1.74545	1.61677	2.03616	1.9616	2.0816
21.5167	2.02274	2.0019	2.00777	1.94094	1.90871	1.79925	1.7429	1.73775	1.61443	2.03119	1.95569	2.0968
21.6	2.02854	1.99993	2.01557	1.95033	1.91808	1.79421	1.73168	1.75912	1.61644	2.03241	1.96343	2.09015
21.6833	2.01118	1.99977	2.01074	1.95063	1.90812	1.74117	1.7399	1.75743	1.62168	2.03374	1.95696	2.09041
21.7667	2.02402	2.00851	2.01547	1.94906	1.91001	1.81149	1.74437	1.75808	1.62207	2.03457	1.96305	2.0941
21.85	2.03232	2.00537	2.0266	1.95316	1.90911	1.79925	1.73921	1.75343	1.63658	2.03274	1.97098	2.09595
21.9333	2.02694	2.00921	2.00409	1.94511	1.90931	1.79116	1.7337	1.75093	1.61781	2.0393	1.96782	2.09325
22.0167	2.02978	2.00894	2.01502	1.94703	1.90703	1.74301	1.74224	1.74682	1.62126	2.03295	1.97282	2.08677
22.1	2.02356	2.01407	2.01039	1.94694	1.90573	1.81584	1.73795	1.76442	1.62543	2.04089	1.97233	2.10077
22.1833	2.03067	2.00621	2.0187	1.95634	1.9178	1.82298	1.7468	1.75988	1.62114	2.03747	1.97772	2.09611
22.2667	2.0264	2.01304	2.01502	1.95952	1.91049	1.80847	1.74612	1.76102	1.63039	2.04032	1.96488	2.10288
22.35	2.03204	2.0149	2.0189	1.95519	1.91621	1.7813	1.73318	1.75815	1.63702	2.03695	1.96942	2.10203
22.4333	2.02939	2.00883	2.01948	1.96184	1.92284	1.79785	1.75252	1.76197	1.63936	2.04699	1.97148	2.10617
22.5167	2.02671	2.01667	2.02852	1.95529	1.91997	1.84036	1.75897	1.76458	1.63202	2.0398	1.97993	2.10513
22.6	2.03291	2.02262	2.02361	1.96528	1.92841	1.80667	1.74653	1.76062	1.6319	2.04533	1.98472	2.11545
22.6833	2.03651	2.01384	2.01234	1.96754	1.92259	1.81128	1.75153	1.7641	1.63682	2.03221	1.98922	2.09964
22.7667	2.03388	2.00796	2.02539	1.9577	1.92365	1.8158	1.75144	1.7696	1.63496	2.04656	1.97814	2.10921
22.85	2.0364	2.02049	2.02711	1.96001	1.92016	1.81863	1.75097	1.77825	1.64357	2.04554	1.97472	2.10296
22.9333	2.03901	2.02251	2.03592	1.96072	1.92777	1.8285	1.7582	1.77702	1.64123	2.05141	1.98241	2.10361
23.0167	2.03686	1.99557	2.02705	1.97203	1.93387	1.8111	1.76607	1.77795	1.6473	2.03464	1.99352	2.10375
23.1	2.0367	1.98957	2.0258	1.9762	1.93163	1.81693	1.76092	1.78153	1.64657	2.04588	1.99049	2.11201
23.1833	2.04278	2.0155	2.03232	1.9696	1.9233	1.82536	1.76254	1.77695	1.65238	2.04431	1.98659	2.11294
23.2667	2.04167	1.98329	2.03993	1.96886	1.93877	1.8443	1.75651	1.79176	1.64663	2.04659	1.98725	2.10949
23.35	2.04171	2.00757	2.03255	1.96803	1.92515	1.84303	1.76581	1.77663	1.65101	2.044	1.98685	2.11217
23.4333	2.04567	2.01979	2.0314	1.97442	1.93653	1.81412	1.76005	1.77748	1.64861	2.05202	1.98582	2.125
23.5167	2.04957	2.00546	2.03905	1.96853	1.92899	1.80242	1.76785	1.78452	1.65459	2.04542	2.00006	2.11235
23.6	2.04577	2.03507	2.03635	1.96562	1.9439	1.85409	1.77519	1.77629	1.65135	2.05488	1.99192	2.11535
23.6833	2.0381	2.0143	2.03789	1.97297	1.94035	1.84825	1.76823	1.78204	1.65921	2.0544	1.99162	2.11472
23.7667	2.03945	2.00089	2.04087	1.97744	1.94439	1.80912	1.77611	1.79123	1.64667	2.04866	1.99021	2.11699
23.85	2.04124	1.92518	2.04763	1.98004	1.93803	1.82611	1.77357	1.78029	1.65697	2.05034	1.99682	2.11464
23.9333	2.04857	2.00023	2.04235	1.97922	1.95073	1.85175	1.76782	1.7931	1.65681	2.04727	1.99361	2.11351
24.0167	2.03892	2.02623	2.0314	1.9802	1.93283	1.84363	1.77006	1.80057	1.65004	2.05188	2.00208	2.11933
24.1	2.04255	2.0187	2.04505	1.98388	1.93565	1.79573	1.77222	1.79754	1.65786	2.05328	2.00063	2.11776
24.1833	2.03468	1.99571	2.04908	1.98319	1.9443	1.8492	1.76783	1.80054	1.66219	2.05471	1.99476	2.13313
24.2667	2.0467	2.03469	2.03817	1.97604	1.94969	1.85664	1.77371	1.79571	1.66253	2.05243	2.00497	2.11845
24.35	2.04062	2.03883	2.03993	1.98434	1.94007	1.81363	1.77862	1.7949	1.66886	2.06834	2.0007	2.12072
24.4333	2.05427	2.03281	2.04265	1.98275	1.94603	1.84685	1.78243	1.80272	1.66801	2.05445	2.01156	2.12143
24.5167	2.04309	2.03281	2.04092	1.97913	1.95486	1.85943	1.78926	1.79809	1.66338	2.06464	1.99898	2.12719
24.6	2.0502	2.03439	2.04754	1.9814	1.94444	1.8687	1.78439	1.79846	1.65967	2.05279	2.00091	2.12496
24.6833	2.04493	2.03672	2.05403	1.98458	1.94992	1.82895	1.77756	1.80078	1.66457	2.05005	2.00278	2.12703
24.7667	2.05584	2.03547	2.04945	1.97864	1.95172	1.81703	1.78902	1.80651	1.66924	2.05321	2.00046	2.12003
24.85	2.06029	2.0317	2.04349	1.98048	1.96067	1.86247	1.78778	1.80328	1.66729	2.06556	2.01339	2.11239
24.9333	2.04968	2.03134	2.05354	1.99669	1.94915	1.86688	1.78398	1.81382	1.66372	2.0544	2.00421	2.12235
25.0167	2.05586	2.03578	2.05229	1.98071	1.95903	1.85866	1.78817	1.8137	1.68899	2.05777	2.00825	2.13062
25.1	2.05413	2.03418	2.04979	1.98933	1.96411	1.79109	1.78412	1.80431	1.6762	2.06516	2.01463	2.13404
25.1833	2.04371	2.03436	2.05824	1.99129	1.96123	1.83398	1.78822	1.81394	1.67521	2.06086	2.00304	2.13127
25.2667	2.0679	2.03216	2.05875	1.98668	1.95473	1.86235	1.79263	1.81963	1.67559	2.05274	2.01342	2.12356
25.35	2.04873	2.03883	2.05382	1.99026	1.95137	1.86763	1.79576	1.80783	1.68047	2.05701	2.00884	2.14157
25.4333	2.06578	2.045	2.05591	1.99753	1.95674	1.8376	1.79954	1.81213	1.68093	2.06606	2.01651	2.13595
25.5167	2.05634	2.04496	2.05943	1.99288	1.96573	1.80398	1.79055	1.81521	1.67354	2.05872	2.02201	2.13629
25.6	2.04756	2.04601	2.05074	1.99155	1.96162	1.84845	1.79073	1.81722	1.68984	2.06642	2.01762	2.13198
25.6833	2.06439	2.04486	2.05331	2.00153	1.96571	1.86463	1.79167	1.82171	1.68313	2.07108	2.0194	2.14375
25.7667	2.05665	2.03867	2.04822	1.99408	1.96911	1.8602	1.80163	1.82081	1.68537	2.07208	2.02032	2.14005
25.85	2.05791	2.04573	2.05734	1.98939	1.96501	1.8862	1.79604	1.81646	1.67606	2.04942	2.01273	2.13279
25.9333	2.05756	2.05094	2.05702	1.98993	1.97003	1.87098	1.80014	1.81944	1.67559	2.06775	2.0233	2.1383
26.0167	2.06345	2.04553	2.06289	1.9865	1.96707	1.87493	1.80318	1.81764	1.69206	2.07386	2.01889	2.14706
26.1	2.0663	2.04433	2.05822	1.99277	1.97834	1.81843	1.80961	1.81366	1.68672	2.06797	2.01931	2.13465
26.1833	2.05546	2.04461	2.06436	1.99398	1.98363	1.88533	1.81209	1.83288	1.69143	2.06727	2.01459	2.13291
26.2667	2.05344	2.047	2.05691	2.01326	1.97389	1.88001	1.80965	1.82656	1.69577	2.06884	2.02524	2.14118
26.35	2.05979	2.04638	2.06385	1.99912	1.97452	1.89053	1.80994	1.83415	1.69603	2.07723	2.01597	2.14124
26.4333	2.05982	2.05625	2.06352	1.99377	1.97864	1.86162	1.8058	1.82677	1.70008	2.06329	2.02761	2.14578
26.5167	2.06378	2.03902	2.06534	2.01045	1.97466	1.82698	1.8097	1.8219	1.69746	2.07253	2.02891	2.13856
26.6	2.06078	2.05605	2.0705	1.99936	1.98169	1.87622	1.80536	1.82645	1.6923	2.06896	2.02501	2.14055
26.6833	2.06534	2.05371	2.06295	2.01214	1.97811	1.86233	1.81312	1.82277	1.69774	2.06214	2.02452	2.14134
26.7667	2.06047	2.05775	2.06864	2.00656	1.97265	1.87841	1.81012	1.83054	1.70127	2.06851	2.02128	2.15223
26.85	2.0529	2.05601	2.07226	2.00114	1.98326	1.86311	1.81812	1.83196	1.69762	2.0734	2.02372	2.1411
26.9333	2.05754	2.05701	2.08042	2.00415	1.98735	1.89904	1.82359	1.84731	1.69847	2.0712	2.02339	2.15533
27.0167	2.06714	2.06456	2.07643	2.00965	1.97746	1.87671	1.82035	1.83697	1.70911	2.07732	2.02465	2.13423
27.1	2.06877	2.05202	2.08005	2.00841	1.98122	1.8106	1.81113	1.84024	1.70401	2.0805	2.02395	2.14487
27.1833	2.06623	2.05557	2.07567	2.01274	1.98189	1.87159	1.8224	1.83882	1.70439	2.0786	2.03115	2.14223
27.2667	2.07464	2.06194	2.07616	2.00666	1.98307	1.8614	1.81515	1.8406	1.70645	2.06564	2.04143	2.1439
27.35	2.0646	2.05609	2.0795	2.01155	1.97662	1.88187	1.82254	1.83767	1.70409	2.06056	2.03913	2.15284
27.4333	2.07634	2.05568	2.07488	2.01038	1.98185	1.83291	1.82857	1.84303	1.69901	2.07977	2.03625	2.15829
27.5167	2.06671	2.05541	2.07359	2.00383	1.98083	1.88545	1.81725	1.83808	1.71497	2.06982	2.02653	2.1561
27.6	2.05474	2.06132	2.07884	2.00608	1.98654	1.87337	1.8177	1.84331	1.71967	2.07355	2.03629	2.1519
27.6833	2.06296	2.0594	2.07782	2.00975	1.9825	1.82901	1.83007	1.84183	1.7189	2.07433	2.03505	2.1487
27.7667	2.06436	2.06721	2.07938	2.01054	1.98656	1.85209	1.81942	1.85048	1.71358	2.07549	2.03658	2.15199
27.85	2.07229	2.05915	2.07719	2.01104	1.98974	1.89682	1.82887	1.8487	1.71344	2.07948	2.03766	2.1577
27.9333	2.05598	2.06969	2.07193	2.0105	1.99089	1.88923	1.82052	1.84646	1.71578	2.08181	2.04951	2.1531
28.0167	2.07557	2.06627	2.07733	2.01936	1.99669	1.88159	1.82862	1.84942	1.72263	2.08759	2.0373	2.1518
28.1	2.07214	2.06657	2.08596	2.02049	1.9942	1.92118	1.8238	1.8468	1.71834	2.08231	2.04068	2.16186
28.1833	2.07035	2.06238	2.07844	2.01803	1.99924	1.90082	1.82179	1.84807	1.71594	2.07806	2.04622	2.15782
28.2667	2.06201	2.07193	2.09544	2.02467	1.98937	1.88701	1.83035	1.86079	1.7241	2.07809	2.03054	2.16938
28.35	2.07667	2.06856	2.08719	2.01999	1.99515	1.85609	1.83575	1.85413	1.72015	2.08457	2.03165	2.15227
28.4333	2.06742	2.07219	2.09067	2.01199	1.98922	1.86182	1.83681	1.85039	1.72992	2.0768	2.03737	2.15811
28.5167	2.07546	2.06762	2.08725	2.02275	1.99336	1.9161	1.83641	1.85395	1.72912	2.08177	2.03996	2.15336
28.6	2.06693	2.06797	2.08232	2.01796	2.00719	1.91104	1.83101	1.85196	1.72172	2.07993	2.04695	2.15701
28.6833	2.07573	2.07487	2.08568	2.02226	2.00285	1.82943	1.83319	1.8583	1.72273	2.07911	2.02323	2.16458
28.7667	2.07441	2.0696	2.09204	2.01943	2.01211	1.91662	1.83169	1.85726	1.73117	2.07756	1.98197	2.16026
28.85	2.07163	2.06916	2.0984	2.01801	2.00765	1.8885	1.83047	1.85717	1.73349	2.08866	2.03304	2.15904
28.9333	2.07263	2.07865	2.09169	2.02194	2.00319	1.90706	1.84249	1.85853	1.72374	2.07953	2.0439	2.16241
29.0167	2.07441	2.07388	2.0955	2.02916	2.00636	1.9165	1.83855	1.86533	1.72221	2.07132	2.04075	2.17204
29.1	2.08345	2.07698	2.09366	2.0322	2.00589	1.90756	1.843	1.86642	1.73162	2.08633	2.03951	2.17076
29.1833	2.07086	2.08356	2.08535	2.02865	2.0053	1.92761	1.83507	1.85147	1.72755	2.08621	2.04214	2.1652
29.2667	2.07578	2.07003	2.08465	2.0246	2.00012	1.93135	1.83326	1.8561	1.73589	2.0859	2.04881	2.16299
29.35	2.07685	2.07714	2.08809	2.03478	2.00934	1.92221	1.83482	1.86172	1.73418	2.07512	2.05683	2.16304
29.4333	2.07419	2.07512	2.093	2.02533	2.00455	1.91992	1.83214	1.85864	1.73043	2.08639	2.04725	2.16675
29.5167	2.06595	2.08697	2.09139	2.02942	1.99963	1.93718	1.84611	1.86892	1.73714	2.07984	2.04449	2.16387
29.6	2.0769	2.07466	2.09458	2.02781	2.00689	1.92421	1.84624	1.8703	1.732	2.08024	2.05284	2.1662
29.6833	2.06798	2.07467	2.0866	2.02991	2.01075	1.89526	1.85308	1.86803	1.74014	2.0844	2.04996	2.16666
29.7667	2.0662	2.07703	2.09758	2.03469	2.01191	1.90378	1.85132	1.86924	1.74353	2.09785	2.05279	2.15251
29.85	2.07347	2.07762	2.0913	2.0353	2.00208	1.92824	1.84591	1.87002	1.73813	2.0839	2.05842	2.16016
29.9333	2.08081	2.08353	2.09791	2.02689	2.01713	1.91984	1.85075	1.86788	1.74314	2.08896	2.05497	2.16816
30.0167	2.08969	2.08698	2.09482	2.02463	2.011	1.90633	1.85333	1.86662	1.74179	2.08668	2.05788	2.16743
30.1	2.08019	2.08768	2.09509	2.04042	2.00631	1.93973	1.85425	1.86304	1.74423	2.09043	2.05124	2.18047

## Sheet: fig 3b
	Polarization (mP)
[NSs] µM	5.6 μM eIF2α-P			No eIF2α-P			FAM-ISRIB Alone
-5.69897	231.3	233.8	220.5	243.8	243.8	217
-6	137.9	221.6	220.7	232.5	192.7	136
-6.30103	235.4	228.3	219.1	236.7	235.7	213.2
-6.60206	227.5	222.3	213.4	219.5	214	207
-6.90309	201.2	199.6	169.8	219.6	221.9	211.2
-7.20412	166.6	160.8	149.8	211.6	211.6	213.2
-7.50515	138.7	129.8	105.3	216.7	204.3	212.5
-7.80618	126.1	120.8	101.3	204.3	207.5	201
-8.10721	122.8	119.4	104.3	204.9	211.1	203.8
-100	118.4	117.3	92.5	226.8	211.2	200.4	34.8	35.4	32.7

## Sheet: fig 3d
Time (s)	RU
-43.1	-0.22913
-43	-0.22913
-42.9	-0.22913
-42.8	-0.20913
-42.7	-0.20913
-42.6	-0.20913
-42.5	-0.18913
-42.4	-0.18913
-42.3	-0.17913
-42.2	-0.17913
-42.1	-0.17913
-42	-0.17913
-41.9	-0.17913
-41.8	-0.18913
-41.7	-0.18913
-41.6	-0.17913
-41.5	-0.16913
-41.4	-0.16913
-41.3	-0.15913
-41.2	-0.16913
-41.1	-0.15913
-41	-0.15913
-40.9	-0.14913
-40.8	-0.13913
-40.7	-0.12913
-40.6	-0.11913
-40.5	-0.12913
-40.4	-0.11913
-40.3	-0.11913
-40.2	-0.11913
-40.1	-0.10913
-40	-0.10913
-39.9	-0.10913
-39.8	-0.10913
-39.7	-0.10913
-39.6	-0.09913
-39.5	-0.09913
-39.4	-0.09913
-39.3	-0.08913
-39.2	-0.08913
-39.1	-0.07913
-39	-0.08913
-38.9	-0.07913
-38.8	-0.07913
-38.7	-0.07913
-38.6	-0.06913
-38.5	-0.06913
-38.4	-0.08913
-38.3	-0.08913
-38.2	-0.09913
-38.1	-0.10913
-38	-0.10913
-37.9	-0.10913
-37.8	-0.11913
-37.7	-0.11913
-37.6	-0.11913
-37.5	-0.10913
-37.4	-0.10913
-37.3	-0.08913
-37.2	-0.09913
-37.1	-0.07913
-37	-0.08913
-36.9	-0.09913
-36.8	-0.09913
-36.7	-0.11913
-36.6	-0.11913
-36.5	-0.11913
-36.4	-0.12913
-36.3	-0.11913
-36.2	-0.13913
-36.1	-0.14913
-36	-0.14913
-35.9	-0.13913
-35.8	-0.13913
-35.7	-0.13913
-35.6	-0.13913
-35.5	-0.11913
-35.4	-0.11913
-35.3	-0.11913
-35.2	-0.11913
-35.1	-0.11913
-35	-0.10913
-34.9	-0.10913
-34.8	-0.09913
-34.7	-0.09913
-34.6	-0.09913
-34.5	-0.09913
-34.4	-0.08913
-34.3	-0.08913
-34.2	-0.08913
-34.1	-0.09913
-34	-0.08913
-33.9	-0.09913
-33.8	-0.08913
-33.7	-0.06913
-33.6	-0.06913
-33.5	-0.06913
-33.4	-0.06913
-33.3	-0.06913
-33.2	-0.06913
-33.1	-0.06913
-33	-0.06913
-32.9	-0.06913
-32.8	-0.06913
-32.7	-0.06913
-32.6	-0.05913
-32.5	-0.04913
-32.4	-0.04913
-32.3	-0.03913
-32.2	-0.04913
-32.1	-0.04913
-32	-0.04913
-31.9	-0.04913
-31.8	-0.04913
-31.7	-0.04913
-31.6	-0.04913
-31.5	-0.02913
-31.4	-0.02913
-31.3	-0.02913
-31.2	-0.02913
-31.1	-0.03913
-31	-0.03913
-30.9	-0.02913
-30.8	-0.01913
-30.7	-0.01913
-30.6	-0.00913
-30.5	-0.01913
-30.4	-0.01913
-30.3	-0.01913
-30.2	-0.00913
-30.1	-0.00913
-30	-0.00913
-29.9	0.00087
-29.8	0.00087
-29.7	0.00087
-29.6	0.00087
-29.5	0.00087
-29.4	0.01087
-29.3	0.02087
-29.2	0.02087
-29.1	0.02087
-29	0.02087
-28.9	0.03087
-28.8	0.03087
-28.7	0.03087
-28.6	0.03087
-28.5	0.03087
-28.4	0.03087
-28.3	0.03087
-28.2	0.03087
-28.1	0.04087
-28	0.03087
-27.9	0.03087
-27.8	0.03087
-27.7	0.04087
-27.6	0.04087
-27.5	0.04087
-27.4	0.05087
-27.3	0.05087
-27.2	0.06087
-27.1	0.06087
-27	0.06087
-26.9	0.05087
-26.8	0.06087
-26.7	0.07087
-26.6	0.07087
-26.5	0.07087
-26.4	0.08087
-26.3	0.08087
-26.2	0.08087
-26.1	0.08087
-26	0.08087
-25.9	0.08087
-25.8	0.09087
-25.7	0.10087
-25.6	0.11087
-25.5	0.11087
-25.4	0.11087
-25.3	0.11087
-25.2	0.11087
-25.1	0.12087
-25	0.12087
-24.9	0.13087
-24.8	0.13087
-24.7	0.13087
-24.6	0.14087
-24.5	0.14087
-24.4	0.14087
-24.3	0.14087
-24.2	0.16087
-24.1	0.16087
-24	0.16087
-23.9	0.16087
-23.8	0.15087
-23.7	0.15087
-23.6	0.16087
-23.5	0.16087
-23.4	0.16087
-23.3	0.16087
-23.2	0.16087
-23.1	0.16087
-23	0.16087
-22.9	0.17087
-22.8	0.17087
-22.7	0.16087
-22.6	0.17087
-22.5	0.17087
-22.4	0.17087
-22.3	0.18087
-22.2	0.18087
-22.1	0.18087
-22	0.18087
-21.9	0.18087
-21.8	0.19087
-21.7	0.20087
-21.6	0.20087
-21.5	0.20087
-21.4	0.19087
-21.3	0.21087
-21.2	0.21087
-21.1	0.20087
-21	0.21087
-20.9	0.21087
-20.8	0.21087
-20.7	0.22087
-20.6	0.22087
-20.5	0.21087
-20.4	0.21087
-20.3	0.21087
-20.2	0.20087
-20.1	0.20087
-20	0.20087
-19.9	0.20087
-19.8	0.21087
-19.7	0.21087
-19.6	0.20087
-19.5	0.20087
-19.4	0.21087
-19.3	0.21087
-19.2	0.21087
-19.1	0.21087
-19	0.21087
-18.9	0.21087
-18.8	0.21087
-18.7	0.21087
-18.6	0.21087
-18.5	0.21087
-18.4	0.21087
-18.3	0.23087
-18.2	0.22087
-18.1	0.23087
-18	0.22087
-17.9	0.23087
-17.8	0.23087
-17.7	0.23087
-17.6	0.22087
-17.5	0.22087
-17.4	0.22087
-17.3	0.22087
-17.2	0.22087
-17.1	0.22087
-17	0.22087
-16.9	0.22087
-16.8	0.22087
-16.7	0.23087
-16.6	0.23087
-16.5	0.23087
-16.4	0.22087
-16.3	0.21087
-16.2	0.21087
-16.1	0.21087
-16	0.22087
-15.9	0.22087
-15.8	0.22087
-15.7	0.22087
-15.6	0.22087
-15.5	0.22087
-15.4	0.22087
-15.3	0.22087
-15.2	0.21087
-15.1	0.21087
-15	0.21087
-14.9	0.21087
-14.8	0.21087
-14.7	0.21087
-14.6	0.21087
-14.5	0.22087
-14.4	0.21087
-14.3	0.22087
-14.2	0.23087
-14.1	0.22087
-14	0.22087
-13.9	0.22087
-13.8	0.23087
-13.7	0.24087
-13.6	0.23087
-13.5	0.23087
-13.4	0.23087
-13.3	0.23087
-13.2	0.24087
-13.1	0.24087
-13	0.23087
-12.9	0.23087
-12.8	0.23087
-12.7	0.22087
-12.6	0.22087
-12.5	0.22087
-12.4	0.22087
-12.3	0.22087
-12.2	0.22087
-12.1	0.22087
-12	0.22087
-11.9	0.22087
-11.8	0.22087
-11.7	0.21087
-11.6	0.21087
-11.5	0.21087
-11.4	0.22087
-11.3	0.21087
-11.2	0.23087
-11.1	0.23087
-11	0.22087
-10.9	0.22087
-10.8	0.24087
-10.7	0.24087
-10.6	0.24087
-10.5	0.24087
-10.4	0.24087
-10.3	0.24087
-10.2	0.24087
-10.1	0.24087
-10	0.24087
-9.9	0.25087
-9.8	0.25087
-9.7	0.25087
-9.6	0.26087
-9.5	0.26087
-9.4	0.26087
-9.3	0.26087
-9.2	0.25087
-9.1	0.24087
-9	0.23087
-8.9	0.22087
-8.8	0.20087
-8.7	0.19087
-8.6	0.18087
-8.5	0.17087
-8.4	0.16087
-8.3	0.15087
-8.2	0.14087
-8.1	0.13087
-8	0.13087
-7.9	0.13087
-7.8	0.13087
-7.7	0.14087
-7.6	0.14087
-7.5	0.14087
-7.4	0.13087
-7.3	0.13087
-7.2	0.13087
-7.1	0.13087
-7	0.12087
-6.9	0.12087
-6.8	0.13087
-6.7	0.12087
-6.6	0.12087
-6.5	0.11087
-6.4	0.10087
-6.3	0.09087
-6.2	0.08087
-6.1	0.08087
-6	0.08087
-5.9	0.07087
-5.8	0.08087
-5.7	0.07087
-5.6	0.07087
-5.5	0.07087
-5.4	0.05087
-5.3	0.04087
-5.2	0.04087
-5.1	0.02087
-5	0.01087
-4.9	0.01087
-4.8	0.01087
-4.7	0.01087
-4.6	0.01087
-4.5	0.00087
-4.4	0.00087
-4.3	0.00087
-4.2	0.00087
-4.1	-0.01913
-4	-0.03913
-3.9	-0.01913
-3.8	-0.01913
-3.7	-0.01913
-3.6	-0.02913
-3.5	-0.03913
-3.4	-0.04913
-3.3	-0.09913
-3.2	-0.16913
-3.1	-0.23913
-3	-0.26913
-2.9	-0.31913
-2.8	-0.33913
-2.7	-0.34913
-2.6	-0.33913
-2.5	-0.33913
-2.4	-0.33913
-2.3	-0.31913
-2.2	-0.30913
-2.1	-0.31913
-2	-0.28913
-1.9	-0.26913
-1.8	-0.26913
-1.7	-0.27913
-1.6	-0.31913
-1.5	-0.45913
0	0.29087
0.1	4.64087
0.2	8.39087
0.3	11.7109
0.4	14.7209
0.5	17.5509
0.6	20.0109
0.7	22.2109
0.8	24.5009
0.9	26.4709
1	28.2709
1.1	29.8109
1.2	31.6609
1.3	32.9909
1.4	34.3609
1.5	35.7909
1.6	37.1709
1.7	38.3909
1.8	39.5909
1.9	40.8109
2	41.9409
2.1	43.0309
2.2	44.0109
2.3	45.0209
2.4	46.0509
2.5	46.9409
2.6	47.8309
2.7	48.6709
2.8	49.5409
2.9	50.3909
3	51.2309
3.1	52.0609
3.2	52.8909
3.3	53.7209
3.4	54.4409
3.5	55.2009
3.6	55.9209
3.7	56.6109
3.8	57.3209
3.9	58.0409
4	58.6909
4.1	59.2909
4.2	59.8909
4.3	60.4909
4.4	61.0809
4.5	61.6809
4.6	62.2409
4.7	62.8309
4.8	63.4009
4.9	64.0009
5	64.5509
5.1	65.0309
5.2	65.5509
5.3	65.9809
5.4	66.4209
5.5	66.8609
5.6	67.3109
5.7	67.7409
5.8	68.1809
5.9	68.6109
6	69.0409
6.1	69.4709
6.2	69.9109
6.3	70.3309
6.4	70.7909
6.5	71.1509
6.6	71.4809
6.7	71.8209
6.8	72.1809
6.9	72.5209
7	72.8609
7.1	73.1809
7.2	73.4909
7.3	73.8309
7.4	74.1409
7.5	74.4609
7.6	74.7709
7.7	75.0709
7.8	75.3609
7.9	75.6509
8	75.9409
8.1	76.2009
8.2	76.4909
8.3	76.7309
8.4	76.9909
8.5	77.2509
8.6	77.4809
8.7	77.7209
8.8	77.9509
8.9	78.1909
9	78.4109
9.1	78.6409
9.2	78.8909
9.3	79.0909
9.4	79.3109
9.5	79.4909
9.6	79.7009
9.7	79.8909
9.8	80.1109
9.9	80.2909
10	80.4709
10.1	80.6509
10.2	80.8509
10.3	81.0309
10.4	81.2109
10.5	81.3709
10.6	81.5609
10.7	81.7309
10.8	81.8809
10.9	82.0309
11	82.2109
11.1	82.3609
11.2	82.5209
11.3	82.6609
11.4	82.8009
11.5	82.9509
11.6	83.1109
11.7	83.2409
11.8	83.3809
11.9	83.5409
12	83.7009
12.1	83.8209
12.2	83.9709
12.3	84.1009
12.4	84.2309
12.5	84.3509
12.6	84.4809
12.7	84.6109
12.8	84.7309
12.9	84.8409
13	84.9709
13.1	85.0809
13.2	85.1809
13.3	85.3009
13.4	85.3909
13.5	85.4909
13.6	85.5809
13.7	85.6809
13.8	85.7909
13.9	85.8909
14	85.9909
14.1	86.0909
14.2	86.1709
14.3	86.2709
14.4	86.3509
14.5	86.4509
14.6	86.5409
14.7	86.6109
14.8	86.6909
14.9	86.7709
15	86.8309
15.1	86.9209
15.2	87.0009
15.3	87.0709
15.4	87.1509
15.5	87.2409
15.6	87.3209
15.7	87.4109
15.8	87.4909
15.9	87.5709
16	87.6409
16.1	87.7509
16.2	87.8109
16.3	87.8909
16.4	87.9609
16.5	88.0409
16.6	88.1009
16.7	88.1809
16.8	88.2209
16.9	88.2909
17	88.3709
17.1	88.4409
17.2	88.4809
17.3	88.5309
17.4	88.5909
17.5	88.6409
17.6	88.6909
17.7	88.7409
17.8	88.7909
17.9	88.8409
18	88.8909
18.1	88.9409
18.2	89.0009
18.3	89.0309
18.4	89.0809
18.5	89.1309
18.6	89.1909
18.7	89.2309
18.8	89.2709
18.9	89.3209
19	89.3809
19.1	89.4209
19.2	89.4609
19.3	89.5109
19.4	89.5509
19.5	89.5809
19.6	89.6209
19.7	89.6609
19.8	89.7109
19.9	89.7409
20	89.7709
20.1	89.8209
20.2	89.8609
20.3	89.9009
20.4	89.9309
20.5	89.9509
20.6	90.0009
20.7	90.0409
20.8	90.0709
20.9	90.1109
21	90.1509
21.1	90.2009
21.2	90.2309
21.3	90.2609
21.4	90.2909
21.5	90.3109
21.6	90.3409
21.7	90.3709
21.8	90.4009
21.9	90.4309
22	90.4709
22.1	90.4909
22.2	90.5209
22.3	90.5409
22.4	90.5709
22.5	90.5909
22.6	90.6109
22.7	90.6309
22.8	90.6609
22.9	90.6809
23	90.6909
23.1	90.7209
23.2	90.7309
23.3	90.7609
23.4	90.7709
23.5	90.8009
23.6	90.8209
23.7	90.8309
23.8	90.8509
23.9	90.8809
24	90.8809
24.1	90.9209
24.2	90.9309
24.3	90.9409
24.4	90.9609
24.5	90.9909
24.6	91.0009
24.7	91.0209
24.8	91.0409
24.9	91.0509
25	91.0609
25.1	91.0809
25.2	91.0909
25.3	91.1009
25.4	91.1209
25.5	91.1509
25.6	91.1709
25.7	91.1809
25.8	91.2009
25.9	91.2209
26	91.2309
26.1	91.2609
26.2	91.2809
26.3	91.2909
26.4	91.3109
26.5	91.3309
26.6	91.3409
26.7	91.3709
26.8	91.3909
26.9	91.4109
27	91.4309
27.1	91.4509
27.2	91.4709
27.3	91.4909
27.4	91.5009
27.5	91.5109
27.6	91.5309
27.7	91.5409
27.8	91.5609
27.9	91.5809
28	91.6009
28.1	91.6109
28.2	91.6309
28.3	91.6309
28.4	91.6509
28.5	91.6709
28.6	91.6909
28.7	91.7009
28.8	91.7209
28.9	91.7309
29	91.7509
29.1	91.7609
29.2	91.7709
29.3	91.8009
29.4	91.8109
29.5	91.8209
29.6	91.8209
29.7	91.8409
29.8	91.8609
29.9	91.8809
30	91.9009
30.1	91.9109
30.2	91.9209
30.3	91.9309
30.4	91.9409
30.5	91.9509
30.6	91.9609
30.7	91.9909
30.8	92.0009
30.9	92.0109
31	92.0309
31.1	92.0409
31.2	92.0509
31.3	92.0709
31.4	92.0809
31.5	92.1009
31.6	92.1109
31.7	92.1309
31.8	92.1509
31.9	92.1609
32	92.1709
32.1	92.1809
32.2	92.1909
32.3	92.2109
32.4	92.2409
32.5	92.2509
32.6	92.2609
32.7	92.2709
32.8	92.2909
32.9	92.3109
33	92.3309
33.1	92.3409
33.2	92.3509
33.3	92.3609
33.4	92.3809
33.5	92.3909
33.6	92.4009
33.7	92.4109
33.8	92.4209
33.9	92.4309
34	92.4409
34.1	92.4609
34.2	92.4809
34.3	92.5009
34.4	92.5109
34.5	92.5309
34.6	92.5509
34.7	92.5609
34.8	92.5809
34.9	92.6009
35	92.6209
35.1	92.6409
35.2	92.6509
35.3	92.6709
35.4	92.6809
35.5	92.6909
35.6	92.7109
35.7	92.7209
35.8	92.7209
35.9	92.7309
36	92.7409
36.1	92.7509
36.2	92.7709
36.3	92.7609
36.4	92.7809
36.5	92.8009
36.6	92.8109
36.7	92.8209
36.8	92.8309
36.9	92.8409
37	92.8509
37.1	92.8609
37.2	92.8709
37.3	92.8809
37.4	92.8909
37.5	92.9009
37.6	92.9109
37.7	92.9109
37.8	92.9209
37.9	92.9209
38	92.9409
38.1	92.9509
38.2	92.9609
38.3	92.9509
38.4	92.9609
38.5	92.9609
38.6	92.9709
38.7	92.9709
38.8	92.9609
38.9	92.9709
39	92.9809
39.1	92.9809
39.2	92.9909
39.3	93.0009
39.4	93.0209
39.5	93.0409
39.6	93.0509
39.7	93.0609
39.8	93.0709
39.9	93.0809
40	93.1009
40.1	93.1109
40.2	93.1109
40.3	93.1209
40.4	93.1309
40.5	93.1309
40.6	93.1509
40.7	93.1609
40.8	93.1709
40.9	93.1909
41	93.2009
41.1	93.2009
41.2	93.2109
41.3	93.2309
41.4	93.2409
41.5	93.2609
41.6	93.2709
41.7	93.2909
41.8	93.2909
41.9	93.3009
42	93.3309
42.1	93.3509
42.2	93.3409
42.3	93.3509
42.4	93.3609
42.5	93.3709
42.6	93.3809
42.7	93.4009
42.8	93.4109
42.9	93.4209
43	93.4309
43.1	93.4409
43.2	93.4509
43.3	93.4409
43.4	93.4609
43.5	93.4709
43.6	93.4809
43.7	93.4909
43.8	93.4909
43.9	93.5009
44	93.5209
44.1	93.5209
44.2	93.5409
44.3	93.5609
44.4	93.5709
44.5	93.5809
44.6	93.5909
44.7	93.6009
44.8	93.6109
44.9	93.6209
45	93.6309
45.1	93.6409
45.2	93.6509
45.3	93.6609
45.4	93.6709
45.5	93.6809
45.6	93.6909
45.7	93.7009
45.8	93.7209
45.9	93.7309
46	93.7409
46.1	93.7509
46.2	93.7609
46.3	93.7709
46.4	93.7909
46.5	93.8209
46.6	93.8309
46.7	93.8409
46.8	93.8609
46.9	93.8609
47	93.8809
47.1	93.9009
47.2	93.9109
47.3	93.9209
47.4	93.9309
47.5	93.9409
47.6	93.9609
47.7	93.9709
47.8	93.9809
47.9	93.9909
48	94.0009
48.1	94.0109
48.2	94.0309
48.3	94.0509
48.4	94.0509
48.5	94.0609
48.6	94.0809
48.7	94.1009
48.8	94.1109
48.9	94.1209
49	94.1409
49.1	94.1609
49.2	94.1809
49.3	94.2009
49.4	94.2109
49.5	94.2309
49.6	94.2409
49.7	94.2609
49.8	94.2809
49.9	94.2909
50	94.3109
50.1	94.3209
50.2	94.3409
50.3	94.3509
50.4	94.3709
50.5	94.3809
50.6	94.3909
50.7	94.4209
50.8	94.4409
50.9	94.4409
51	94.4609
51.1	94.4709
51.2	94.4909
51.3	94.5109
51.4	94.5109
51.5	94.5309
51.6	94.5409
51.7	94.5609
51.8	94.5809
51.9	94.5909
52	94.6009
52.1	94.6209
52.2	94.6309
52.3	94.6609
52.4	94.6909
52.5	94.7009
52.6	94.7209
52.7	94.7309
52.8	94.7409
52.9	94.7509
53	94.7609
53.1	94.7909
53.2	94.7909
53.3	94.8109
53.4	94.8109
53.5	94.8209
53.6	94.8409
53.7	94.8609
53.8	94.8809
53.9	94.8909
54	94.9109
54.1	94.9309
54.2	94.9409
54.3	94.9509
54.4	94.9609
54.5	94.9909
54.6	95.0009
54.7	95.0109
54.8	95.0209
54.9	95.0409
55	95.0509
55.1	95.0609
55.2	95.0809
55.3	95.0909
55.4	95.1009
55.5	95.1209
55.6	95.1309
55.7	95.1609
55.8	95.1809
55.9	95.1909
56	95.2109
56.1	95.2309
56.2	95.2409
56.3	95.2709
56.4	95.2709
56.5	95.2909
56.6	95.3109
56.7	95.3309
56.8	95.3509
56.9	95.3809
57	95.4009
57.1	95.4209
57.2	95.4409
57.3	95.4609
57.4	95.5009
57.5	95.5409
57.6	95.5709
57.7	95.5909
57.8	95.6209
57.9	95.6209
58	95.6109
58.1	95.6109
58.2	95.6109
58.3	95.6109
58.4	95.6109
58.5	95.5909
58.6	95.5409
58.7	95.5309
58.8	95.5409
58.9	95.5309
59	95.5209
59.1	95.4809
59.2	95.4809
59.3	95.2009
59.4	94.7909
59.5	94.1409
59.6	93.5609
59.7	92.9609
59.8	92.5209
59.9	92.1009
60	91.7609
60.1	91.4809
60.2	91.2809
60.3	91.1009
60.4	90.9209
60.5	90.8509
60.6	90.8309
60.7	90.8609
60.8	90.9509
60.9	91.0609
61	91.1609
61.1	91.4009
61.2	91.6109
61.3	91.8809
61.4	92.1109
61.5	92.4509
61.6	92.8509
61.7	93.2409
61.8	93.6309
61.9	94.0509
62	94.5209
62.1	94.9309
62.2	95.4909
62.3	96.1609
62.4	96.7509
62.5	97.3409
62.6	97.9109
62.7	98.5309
62.8	99.1809
62.9	99.8509
63	100.531
63.1	101.201
63.2	101.891
63.3	102.631
63.4	103.381
63.5	104.101
63.6	104.811
63.7	105.571
63.8	106.331
63.9	107.121
64	107.851
64.1	108.651
64.2	109.431
64.3	110.261
64.4	111.081
64.5	111.901
64.6	112.711
64.7	113.511
64.8	114.311
64.9	115.121
65	115.931
65.1	116.751
65.2	117.611
65.3	118.521
65.4	119.381
65.5	120.261
65.6	121.121
65.7	122.011
65.8	122.881
65.9	123.781
66	124.661
66.1	125.511
66.2	126.371
66.3	127.231
66.4	128.101
66.5	128.971
66.6	129.841
66.7	130.691
66.8	131.551
66.9	132.441
67	133.261
67.1	134.101
67.2	134.941
67.3	135.821
67.4	136.671
67.5	137.521
67.6	138.351
67.7	139.221
67.8	140.051
67.9	140.901
68	141.731
68.1	142.571
68.2	143.411
68.3	144.241
68.4	145.051
68.5	145.841
68.6	146.661
68.7	147.501
68.8	148.301
68.9	149.101
69	149.901
69.1	150.691
69.2	151.481
69.3	152.291
69.4	153.081
69.5	153.871
69.6	154.671
69.7	155.451
69.8	156.211
69.9	156.961
70	157.741
70.1	158.501
70.2	159.261
70.3	160.021
70.4	160.761
70.5	161.511
70.6	162.251
70.7	162.991
70.8	163.741
70.9	164.461
71	165.211
71.1	165.961
71.2	166.681
71.3	167.401
71.4	168.141
71.5	168.841
71.6	169.561
71.7	170.291
71.8	170.971
71.9	171.651
72	172.351
72.1	173.041
72.2	173.751
72.3	174.411
72.4	175.051
72.5	175.681
72.6	176.331
72.7	176.981
72.8	177.611
72.9	178.261
73	178.891
73.1	179.541
73.2	180.171
73.3	180.791
73.4	181.411
73.5	182.021
73.6	182.631
73.7	183.241
73.8	183.861
73.9	184.481
74	185.071
74.1	185.681
74.2	186.271
74.3	186.861
74.4	187.451
74.5	188.011
74.6	188.611
74.7	189.201
74.8	189.781
74.9	190.341
75	190.901
75.1	191.451
75.2	191.991
75.3	192.501
75.4	193.041
75.5	193.561
75.6	194.091
75.7	194.601
75.8	195.091
75.9	195.581
76	196.061
76.1	196.521
76.2	197.001
76.3	197.481
76.4	197.971
76.5	198.421
76.6	198.881
76.7	199.321
76.8	199.791
76.9	200.241
77	200.691
77.1	201.151
77.2	201.571
77.3	201.991
77.4	202.421
77.5	202.841
77.6	203.221
77.7	203.641
77.8	204.031
77.9	204.451
78	204.871
78.1	205.271
78.2	205.671
78.3	206.071
78.4	206.481
78.5	206.911
78.6	207.331
78.7	207.721
78.8	208.091
78.9	208.431
79	208.781
79.1	209.131
79.2	209.471
79.3	209.811
79.4	210.171
79.5	210.501
79.6	210.841
79.7	211.181
79.8	211.531
79.9	211.871
80	212.201
80.1	212.521
80.2	212.861
80.3	213.211
80.4	213.521
80.5	213.841
80.6	214.171
80.7	214.521
80.8	214.831
80.9	215.151
81	215.461
81.1	215.771
81.2	216.081
81.3	216.401
81.4	216.701
81.5	216.991
81.6	217.291
81.7	217.571
81.8	217.861
81.9	218.151
82	218.451
82.1	218.741
82.2	219.031
82.3	219.321
82.4	219.591
82.5	219.861
82.6	220.141
82.7	220.411
82.8	220.671
82.9	220.941
83	221.211
83.1	221.461
83.2	221.731
83.3	221.991
83.4	222.251
83.5	222.511
83.6	222.771
83.7	223.021
83.8	223.301
83.9	223.561
84	223.811
84.1	224.071
84.2	224.331
84.3	224.571
84.4	224.841
84.5	225.091
84.6	225.341
84.7	225.581
84.8	225.801
84.9	226.021
85	226.261
85.1	226.501
85.2	226.741
85.3	226.971
85.4	227.211
85.5	227.441
85.6	227.681
85.7	227.891
85.8	228.121
85.9	228.381
86	228.631
86.1	228.871
86.2	229.101
86.3	229.361
86.4	229.601
86.5	229.841
86.6	230.081
86.7	230.311
86.8	230.531
86.9	230.751
87	230.961
87.1	231.171
87.2	231.381
87.3	231.591
87.4	231.811
87.5	231.991
87.6	232.221
87.7	232.431
87.8	232.651
87.9	232.861
88	233.071
88.1	233.241
88.2	233.431
88.3	233.631
88.4	233.831
88.5	234.021
88.6	234.221
88.7	234.431
88.8	234.651
88.9	234.831
89	235.021
89.1	235.231
89.2	235.441
89.3	235.641
89.4	235.861
89.5	236.051
89.6	236.251
89.7	236.441
89.8	236.641
89.9	236.801
90	236.991
90.1	237.161
90.2	237.341
90.3	237.551
90.4	237.731
90.5	237.891
90.6	238.071
90.7	238.241
90.8	238.431
90.9	238.591
91	238.781
91.1	238.951
91.2	239.141
91.3	239.331
91.4	239.481
91.5	239.621
91.6	239.791
91.7	239.941
91.8	240.101
91.9	240.261
92	240.431
92.1	240.601
92.2	240.741
92.3	240.901
92.4	241.061
92.5	241.201
92.6	241.361
92.7	241.521
92.8	241.661
92.9	241.821
93	241.971
93.1	242.141
93.2	242.311
93.3	242.471
93.4	242.641
93.5	242.781
93.6	242.951
93.7	243.111
93.8	243.271
93.9	243.451
94	243.581
94.1	243.741
94.2	243.901
94.3	244.071
94.4	244.221
94.5	244.381
94.6	244.551
94.7	244.691
94.8	244.841
94.9	244.961
95	245.111
95.1	245.271
95.2	245.431
95.3	245.571
95.4	245.721
95.5	245.861
95.6	246.001
95.7	246.111
95.8	246.251
95.9	246.401
96	246.571
96.1	246.701
96.2	246.841
96.3	246.981
96.4	247.131
96.5	247.261
96.6	247.411
96.7	247.551
96.8	247.671
96.9	247.801
97	247.901
97.1	248.001
97.2	248.131
97.3	248.261
97.4	248.401
97.5	248.501
97.6	248.621
97.7	248.751
97.8	248.891
97.9	249.041
98	249.181
98.1	249.321
98.2	249.451
98.3	249.571
98.4	249.671
98.5	249.811
98.6	249.951
98.7	250.081
98.8	250.201
98.9	250.331
99	250.461
99.1	250.581
99.2	250.711
99.3	250.841
99.4	250.971
99.5	251.111
99.6	251.241
99.7	251.361
99.8	251.471
99.9	251.591
100	251.711
100.1	251.811
100.2	251.941
100.3	252.041
100.4	252.161
100.5	252.271
100.6	252.401
100.7	252.511
100.8	252.621
100.9	252.751
101	252.881
101.1	253.001
101.2	253.151
101.3	253.251
101.4	253.371
101.5	253.471
101.6	253.581
101.7	253.671
101.8	253.781
101.9	253.881
102	253.991
102.1	254.081
102.2	254.181
102.3	254.281
102.4	254.361
102.5	254.441
102.6	254.481
102.7	254.561
102.8	254.641
102.9	254.701
103	254.741
103.1	254.801
103.2	254.841
103.3	254.881
103.4	254.921
103.5	254.951
103.6	254.991
103.7	255.031
103.8	255.071
103.9	255.121
104	255.191
104.1	255.221
104.2	255.311
104.3	255.341
104.4	255.371
104.5	255.401
104.6	255.441
104.7	255.481
104.8	255.531
104.9	255.591
105	255.651
105.1	255.691
105.2	255.741
105.3	255.771
105.4	255.841
105.5	255.911
105.6	255.971
105.7	256.021
105.8	256.091
105.9	256.141
106	256.191
106.1	256.241
106.2	256.281
106.3	256.341
106.4	256.391
106.5	256.451
106.6	256.501
106.7	256.551
106.8	256.611
106.9	256.661
107	256.711
107.1	256.781
107.2	256.861
107.3	256.941
107.4	257.021
107.5	257.111
107.6	257.191
107.7	257.241
107.8	257.291
107.9	257.361
108	257.441
108.1	257.511
108.2	257.591
108.3	257.661
108.4	257.711
108.5	257.751
108.6	257.801
108.7	257.841
108.8	257.891
108.9	257.941
109	258.001
109.1	258.071
109.2	258.101
109.3	258.141
109.4	258.181
109.5	258.221
109.6	258.271
109.7	258.311
109.8	258.361
109.9	258.411
110	258.451
110.1	258.481
110.2	258.501
110.3	258.531
110.4	258.561
110.5	258.591
110.6	258.631
110.7	258.661
110.8	258.691
110.9	258.711
111	258.741
111.1	258.751
111.2	258.771
111.3	258.791
111.4	258.811
111.5	258.841
111.6	258.871
111.7	258.911
111.8	258.951
111.9	258.981
112	259.011
112.1	259.041
112.2	259.091
112.3	259.121
112.4	259.161
112.5	259.211
112.6	259.251
112.7	259.301
112.8	259.341
112.9	259.381
113	259.421
113.1	259.461
113.2	259.491
113.3	259.511
113.4	259.541
113.5	259.571
113.6	259.611
113.7	259.641
113.8	259.671
113.9	259.691
114	259.721
114.1	259.731
114.2	259.751
114.3	259.751
114.4	259.761
114.5	259.771
114.6	259.791
114.7	259.811
114.8	259.841
114.9	259.861
115	259.891
115.1	259.911
115.2	259.931
115.3	259.971
115.4	259.991
115.5	260.011
115.6	260.041
115.7	260.081
115.8	260.101
115.9	260.121
116	260.121
116.1	260.121
116.2	260.131
116.3	260.141
116.4	260.151
116.5	260.161
116.6	260.181
116.7	260.201
116.8	260.221
116.9	260.241
117	260.251
117.1	260.271
117.2	260.291
117.3	260.321
117.4	260.341
117.5	260.361
117.6	260.391
117.7	260.421
117.8	260.431
117.9	260.451
118	260.491
118.1	260.511
118.2	260.521
118.3	260.541
118.4	260.561
118.5	260.561
118.6	260.581
118.7	260.611
118.8	260.611
118.9	260.621
119	260.611
119.1	260.601
119.2	260.611
119.3	260.631
119.4	260.641
119.5	260.661
119.6	260.611
119.7	260.631
119.8	260.721
119.9	261.071
120	261.011
120.7	264.931
120.8	264.451
120.9	264.761
121	265.131
121.1	265.631
121.2	266.161
121.3	266.351
121.4	266.621
121.5	266.951
121.6	267.161
121.7	267.351
121.8	267.511
121.9	267.591
122	267.541
122.1	267.521
122.2	267.451
122.3	267.371
122.4	267.281
122.5	267.141
122.6	267.011
122.7	266.861
122.8	266.671
122.9	266.421
123	266.111
123.1	265.831
123.2	265.501
123.3	265.171
123.4	264.821
123.5	264.451
123.6	264.011
123.7	263.571
123.8	263.131
123.9	262.721
124	262.311
124.1	261.911
124.2	261.491
124.3	261.081
124.4	260.681
124.5	260.201
124.6	259.711
124.7	259.171
124.8	258.621
124.9	258.131
125	257.701
125.1	257.261
125.2	256.791
125.3	256.321
125.4	255.851
125.5	255.381
125.6	254.931
125.7	254.471
125.8	254.001
125.9	253.571
126	253.111
126.1	252.661
126.2	252.251
126.3	251.821
126.4	251.421
126.5	251.011
126.6	250.601
126.7	250.191
126.8	249.791
126.9	249.381
127	248.951
127.1	248.541
127.2	248.151
127.3	247.771
127.4	247.381
127.5	246.961
127.6	246.551
127.7	246.131
127.8	245.761
127.9	245.401
128	245.021
128.1	244.701
128.2	244.371
128.3	244.011
128.4	243.671
128.5	243.361
128.6	243.031
128.7	242.671
128.8	242.311
128.9	242.011
129	241.801
129.1	241.571
129.2	241.281
129.3	240.861
129.4	240.521
129.5	240.201
129.6	239.871
129.7	239.541
129.8	239.181
129.9	238.841
130	238.491
130.1	238.151
130.2	237.811
130.3	237.411
130.4	237.091
130.5	236.811
130.6	236.501
130.7	236.221
130.8	235.911
130.9	235.621
131	235.341
131.1	235.041
131.2	234.761
131.3	234.471
131.4	234.171
131.5	233.891
131.6	233.631
131.7	233.361
131.8	233.101
131.9	232.831
132	232.621
132.1	232.351
132.2	232.111
132.3	231.881
132.4	231.641
132.5	231.411
132.6	231.151
132.7	230.811
132.8	230.551
132.9	230.401
133	230.231
133.1	230.041
133.2	229.811
133.3	229.671
133.4	229.651
133.5	229.581
133.6	229.441
133.7	229.351
133.8	229.221
133.9	229.121
134	229.031
134.1	228.921
134.2	228.821
134.3	228.741
134.4	228.641
134.5	228.571
134.6	228.451
134.7	228.331
134.8	228.231
134.9	228.151
135	228.051
135.1	227.931
135.2	227.841
135.3	227.751
135.4	227.641
135.5	227.561
135.6	227.421
135.7	227.321
135.8	227.211
135.9	227.121
136	227.021
136.1	226.921
136.2	226.801
136.3	226.691
136.4	226.591
136.5	226.451
136.6	226.351
136.7	226.261
136.8	226.151
136.9	226.071
137	225.961
137.1	225.881
137.2	225.801
137.3	225.721
137.4	225.651
137.5	225.571
137.6	225.511
137.7	225.471
137.8	225.441
137.9	225.411
138	225.371
138.1	225.341
138.2	225.311
138.3	225.271
138.4	225.241
138.5	225.201
138.6	225.141
138.7	225.101
138.8	225.021
138.9	224.941
139	224.871
139.1	224.771
139.2	224.671
139.3	224.571
139.4	224.491
139.5	224.411
139.6	224.351
139.7	224.311
139.8	224.241
139.9	224.191
140	224.121
140.1	224.051
140.2	223.991
140.3	223.951
140.4	223.911
140.5	223.861
140.6	223.821
140.7	223.761
140.8	223.731
140.9	223.671
141	223.631
141.1	223.561
141.2	223.511
141.3	223.481
141.4	223.451
141.5	223.401
141.6	223.371
141.7	223.311
141.8	223.261
141.9	223.371
142	223.131
142.1	222.631
142.2	222.351
142.3	222.051
142.4	221.861
142.5	221.641
142.6	221.481
142.7	221.311
142.8	221.091
142.9	220.911
143	220.771
143.1	220.571
143.2	220.371
143.3	220.161
143.4	219.991
143.5	219.791
143.6	219.591
143.7	219.411
143.8	219.231
143.9	219.081
144	218.911
144.1	218.691
144.2	218.541
144.3	218.381
144.4	218.221
144.5	218.051
144.6	217.901
144.7	217.751
144.8	217.601
144.9	217.461
145	217.301
145.1	217.151
145.2	217.021
145.3	216.891
145.4	216.751
145.5	216.621
145.6	216.471
145.7	216.341
145.8	216.211
145.9	216.111
146	216.021
146.1	215.881
146.2	215.781
146.3	215.671
146.4	215.541
146.5	215.421
146.6	215.291
146.7	215.171
146.8	215.041
146.9	214.921
147	214.791
147.1	214.661
147.2	214.551
147.3	214.461
147.4	214.331
147.5	214.211
147.6	214.141
147.7	214.021
147.8	213.911
147.9	213.831
148	213.731
148.1	213.651
148.2	213.551
148.3	213.461
148.4	213.351
148.5	213.261
148.6	213.161
148.7	213.041
148.8	212.951
148.9	212.861
149	212.761
149.1	212.651
149.2	212.491
149.3	212.381
149.4	212.271
149.5	212.191
149.6	212.111
149.7	212.021
149.8	211.971
149.9	211.921
150	211.861
150.1	211.801
150.2	211.761
150.3	211.751
150.4	211.721
150.5	211.671
150.6	211.621
150.7	211.571
150.8	211.501
150.9	211.401
151	211.331
151.1	211.251
151.2	211.171
151.3	211.081
151.4	210.951
151.5	210.841
151.6	210.761
151.7	210.641
151.8	210.501
151.9	210.381
152	209.971
152.1	210.941
152.2	210.121
152.3	208.541
152.4	207.701
152.5	207.281
152.6	207.051
152.7	206.771
152.8	206.631
152.9	206.471
153	206.391
153.1	206.291
153.2	206.221
153.3	206.151
153.4	206.111
153.5	206.041
153.6	205.971
153.7	205.911
153.8	205.821
153.9	205.751
154	205.601
154.1	205.311
154.2	205.961
154.3	206.561
154.4	206.851
154.5	206.991
154.6	207.091
154.7	207.191
154.8	207.271
154.9	207.411
155	207.401
155.1	207.361
155.2	207.391
155.3	207.401
155.4	207.401
155.5	207.391
155.6	207.361
155.7	207.251
155.8	207.171
155.9	207.081
156	207.011
156.1	206.991
156.2	206.921
156.3	206.871
156.4	206.791
156.5	206.721
156.6	206.621
156.7	206.511
156.8	206.401
156.9	206.321
157	206.261
157.1	206.201
157.2	206.121
157.3	206.031
157.4	205.881
157.5	205.731
157.6	205.621
157.7	205.481
157.8	205.361
157.9	205.231
158	205.071
158.1	204.931
158.2	204.791
158.3	204.651
158.4	204.541
158.5	204.411
158.6	204.291
158.7	204.161
[truncated: 2,471 more rows]

[truncated: 10 more sheets: fig 3e, fig 3f, fig 3g, fig 6a, fig 6b, fig 6c, fig 6d, sup fig 2, sup fig 3, sup fig 7]
